# Supplementary material for: Deficits in mitochondrial TCA cycle and OXPHOS precede rod photoreceptor degeneration during chronic HIF activation
Source: Mol Neurodegener. 2023 Mar 7;18:15. doi: 10.1186/s13024-023-00602-x (PMC9990367; doi:10.1186/s13024-023-00602-x)
Supplement: Supplementary file 9 — Additional file 9: Table S5. Proteomic analysis of ONL and PS from \documentclass[12pt]{minimal} \usepackage{amsmath} \usepackage{wasysym} \usepackage{amsfonts} \usepackage{amssymb} \usepackage{amsbsy} \usepackage{mathrsfs} \usepackage{upgreek} \setlength{\oddsidemargin}{-69pt} \begin{document}$$rod^{\varDelta\ Vhl}$$\end{document}rodΔVhl and ctrl mice; includes UniProt IDs, number of unique peptides, ensembl IDs, gene symbols and short description, abundance ratios, adj-p values and raw data. [file 13024_2023_602_MOESM9_ESM.xlsx]

## Sheet: Sheet1
UniProt ID	# Unique Peptides	ensembl	Gene symbol	Description	Abundance Ratio: (CRE, ONL) / (Ctrl, ONL)	Abundance Ratio: (CRE, OS_IS) / (Ctrl, OS_IS)	Abundance Ratio P-Value: (CRE, ONL) / (Ctrl, ONL)	Abundance Ratio P-Value: (CRE, OS_IS) / (Ctrl, OS_IS)	Abundances (Normalized): F1: Sample, CRE, 1, ONL	Abundances (Normalized): F2: Sample, CRE, 2, ONL	Abundances (Normalized): F3: Sample, CRE, 3, ONL	Abundances (Normalized): F4: Sample, CRE, 4, ONL	Abundances (Normalized): F5: Sample, CRE, 5, ONL	Abundances (Normalized): F6: Sample, CRE, 6, ONL	Abundances (Normalized): F7: Sample, CRE, 1, OS_IS	Abundances (Normalized): F8: Sample, CRE, 2, OS_IS	Abundances (Normalized): F9: Sample, CRE, 3, OS_IS	Abundances (Normalized): F10: Sample, CRE, 4, OS_IS	Abundances (Normalized): F11: Sample, CRE, 5, OS_IS	Abundances (Normalized): F12: Sample, CRE, 6, OS_IS	Abundances (Normalized): F13: Sample, Ctrl, 1, ONL	Abundances (Normalized): F14: Sample, Ctrl, 2, ONL	Abundances (Normalized): F15: Sample, Ctrl, 3, ONL	Abundances (Normalized): F16: Sample, Ctrl, 4, ONL	Abundances (Normalized): F17: Sample, Ctrl, 5, ONL	Abundances (Normalized): F18: Sample, Ctrl, 6, ONL	Abundances (Normalized): F19: Sample, Ctrl, 1, OS_IS	Abundances (Normalized): F20: Sample, Ctrl, 2, OS_IS	Abundances (Normalized): F21: Sample, Ctrl, 3, OS_IS	Abundances (Normalized): F22: Sample, Ctrl, 4, OS_IS	Abundances (Normalized): F23: Sample, Ctrl, 5, OS_IS	Abundances (Normalized): F24: Sample, Ctrl, 6, OS_IS	Found in Sample: [S1] F1: Sample, CRE, 1, ONL	Found in Sample: [S2] F2: Sample, CRE, 2, ONL	Found in Sample: [S3] F3: Sample, CRE, 3, ONL	Found in Sample: [S4] F4: Sample, CRE, 4, ONL	Found in Sample: [S5] F5: Sample, CRE, 5, ONL	Found in Sample: [S6] F6: Sample, CRE, 6, ONL	Found in Sample: [S7] F7: Sample, CRE, 1, OS_IS	Found in Sample: [S8] F8: Sample, CRE, 2, OS_IS	Found in Sample: [S9] F9: Sample, CRE, 3, OS_IS	Found in Sample: [S10] F10: Sample, CRE, 4, OS_IS	Found in Sample: [S11] F11: Sample, CRE, 5, OS_IS	Found in Sample: [S12] F12: Sample, CRE, 6, OS_IS	Found in Sample: [S13] F13: Sample, Ctrl, 1, ONL	Found in Sample: [S14] F14: Sample, Ctrl, 2, ONL	Found in Sample: [S15] F15: Sample, Ctrl, 3, ONL	Found in Sample: [S16] F16: Sample, Ctrl, 4, ONL	Found in Sample: [S17] F17: Sample, Ctrl, 5, ONL
Q6GQT1	2	ENSMUSG00000030111	A2m	Alpha-2-macroglobulin-P OS=Mus musculus OX=10090 GN=A2m PE=2 SV=2		1.802		0.0262372							151773	307838	163743	686404	366809	753137								252173	87226.6	361819	329675	254736	Not Found	Not Found	Not Found	Not Found	Not Found	Not Found	Peak Found	Peak Found	Peak Found	High	Peak Found	High	Not Found	Not Found	Not Found	Not Found	Not Found
P61922	14	ENSMUSG00000057880	Abat	4-aminobutyrate aminotransferase, mitochondrial OS=Mus musculus OX=10090 GN=Abat PE=1 SV=1	0.72	0.837	0.0161968	0.37435	9.99537e+06	7.12487e+06	1.11161e+07	1.05174e+07	9.88504e+06	1.0972e+07	1.55365e+06	423793	677965	610546	852173	710812	2.43513e+07	1.21694e+07	1.47675e+07	1.39671e+07	1.41458e+07	1.26547e+07	9.20557e+07	904269	219307	2.56622e+06	2.11325e+06	844522	High	High	High	High	High	High	Peak Found	Peak Found	Peak Found	Peak Found	Peak Found	Peak Found	High	High	High	High	High
Q8K442	31	ENSMUSG00000041828	Abca8a	ATP-binding cassette sub-family A member 8-A OS=Mus musculus OX=10090 GN=Abca8a PE=1 SV=2	2.834	1.132	1e-17	0.399163	1.67535e+08	1.13967e+08	1.20781e+08	5.11143e+07	4.28933e+07	6.08957e+07	4.38125e+07	2.93763e+07	2.91118e+07	2.1647e+07	2.13916e+07	1.98356e+07	5.1178e+07	5.30767e+07	5.96084e+07	5.47086e+07	1.57965e+08	4.56803e+07	1.59538e+07	1.47183e+07	1.80466e+07	2.36565e+07	2.86715e+07	1.56754e+07	High	High	High	High	High	High	High	High	High	Peak Found	Peak Found	Peak Found	High	High	High	High	High
Q9DC29	9	ENSMUSG00000026198	Abcb6	ATP-binding cassette sub-family B member 6, mitochondrial OS=Mus musculus OX=10090 GN=Abcb6 PE=1 SV=1	0.81	0.795	0.11614	0.0423199	7.75297e+06	6.15005e+06	8.99463e+06	1.23474e+07	1.33255e+07	1.10057e+07	1.05518e+07	1.65301e+07	9.17102e+06	1.19519e+07	1.33955e+07	1.55056e+07	1.09746e+07	1.55697e+07	1.10877e+07	1.17429e+07	1.15643e+07	1.25155e+07	1.38278e+07	2.11567e+07	1.81925e+07	1.5035e+07	9.24959e+06	1.97451e+07	High	High	High	High	High	High	Peak Found	Peak Found	High	High	Peak Found	High	High	High	High	High	High
Q8K4G5	2	ENSMUSG00000025085	Ablim1	Actin-binding LIM protein 1 OS=Mus musculus OX=10090 GN=Ablim1 PE=1 SV=1	100	0.686	1e-17	0.0652548		275779	189104		201224		163592	213846	1.47165e+06	1.64101e+06	261886	3.28773e+06						823585	823585	311538	394605	467340	2.49057e+06	1.77984e+06	Not Found	Peak Found	High	Not Found	High	Not Found	Peak Found	Peak Found	Peak Found	Peak Found	Peak Found	Peak Found	Not Found	High	Not Found	Not Found	High
Q921H8	11	ENSMUSG00000036138	Acaa1a	3-ketoacyl-CoA thiolase A, peroxisomal OS=Mus musculus OX=10090 GN=Acaa1a PE=1 SV=1	0.741	0.735	0.0283548	0.00598565	1.07021e+07	7.99871e+06	1.19702e+07	7.56326e+06	7.42651e+06	6.96387e+06	1.4589e+07	1.13781e+07	1.69881e+07	1.12362e+07	1.28763e+07	9.40638e+06	9.84371e+06	1.20125e+07	1.10875e+07	1.0636e+07	1.21819e+07	1.35836e+07	1.30606e+07	1.22233e+07	1.14775e+07	1.71695e+07	1.86508e+07	1.50352e+07	High	High	High	High	High	High	High	High	High	High	High	High	High	High	High	High	High
Q9D7B6	14	ENSMUSG00000031969	Acad8	Isobutyryl-CoA dehydrogenase, mitochondrial OS=Mus musculus OX=10090 GN=Acad8 PE=1 SV=2	0.761	1.036	0.0242544	0.723986	5.62416e+07	4.83522e+07	4.46729e+07	5.50252e+07	6.09844e+07	3.74045e+07	9.62869e+07	9.69779e+07	8.40241e+07	9.15443e+07	8.37504e+07	9.28645e+07	4.36817e+07	5.57974e+07	6.29224e+07	4.77317e+07	5.03553e+07	5.35021e+07	8.52208e+07	8.79262e+07	7.15256e+07	8.04521e+07	7.94764e+07	8.46291e+07	High	High	High	High	High	Peak Found	High	High	High	High	High	High	High	High	Peak Found	High	High
Q8BMP6	13	ENSMUSG00000026499	Acbd3	Golgi resident protein GCP60 OS=Mus musculus OX=10090 GN=Acbd3 PE=1 SV=3	0.851	1.496	0.220657	0.0068007	8.23132e+06	6.99886e+06	6.11646e+06	9.08019e+06	9.23947e+06	6.46819e+06	6.27885e+06	7.94811e+06	7.66511e+06	7.27766e+06	5.82723e+06	8.59265e+06	7.32314e+06	1.23648e+07	9.69875e+06	7.23799e+06	1.10316e+07	1.12354e+07	5.91231e+06	4.51598e+06	5.19988e+06	6.87862e+06	3.36889e+06	4.40691e+06	High	High	High	High	High	High	High	High	High	High	High	High	High	High	High	High	High
Q99KI0	33	ENSMUSG00000022477	Aco2	Aconitate hydratase, mitochondrial OS=Mus musculus OX=10090 GN=Aco2 PE=1 SV=1	0.783	0.895	0.0447439	0.455273	1.74275e+08	1.50469e+08	1.69238e+08	1.50413e+08	2.07127e+08	1.51293e+08	7.57774e+08	6.86854e+08	6.46504e+08	6.12626e+08	6.57316e+08	4.72023e+08	2.08621e+08	1.9573e+08	2.0981e+08	1.82568e+08	1.93877e+08	1.92336e+08	6.49813e+08	7.16668e+08	6.97548e+08	6.44322e+08	6.43782e+08	7.15081e+08	High	High	High	High	High	High	High	High	High	High	High	High	High	High	High	High	High
Q91V12	7	ENSMUSG00000028937	Acot7	Cytosolic acyl coenzyme A thioester hydrolase OS=Mus musculus OX=10090 GN=Acot7 PE=1 SV=2	0.722	0.936	0.0183787	0.422386	6.91445e+06	9.79827e+06	9.37338e+06	8.42936e+06	7.71823e+06	1.09206e+07	1.48794e+07	1.24867e+07	1.49331e+07	1.0007e+07	1.33026e+07	9.40555e+06	1.53658e+07	1.10207e+07	1.19748e+07	1.22576e+07	1.13545e+07	9.11736e+06	1.30276e+07	1.4203e+07	1.47175e+07	1.30329e+07	1.14184e+07	1.20358e+07	High	High	High	High	High	High	High	High	High	High	High	High	High	High	High	High	High
Q9D358	4	ENSMUSG00000044573	Acp1	Low molecular weight phosphotyrosine protein phosphatase OS=Mus musculus OX=10090 GN=Acp1 PE=1 SV=3	1.613	1.048	0.00265426	0.877063	6.07766e+06	7.74663e+06	6.86203e+06	4.12294e+06	2.8677e+06	4.41184e+06	6.57431e+06	4.85413e+06	3.48579e+06	3.97558e+06	3.80273e+06	3.91617e+06	4.4427e+06	2.11926e+06	3.66103e+06	5.67084e+06	1.89754e+06	2.4795e+06	6.631e+06	4.43826e+06	5.6139e+06	3.22913e+06	3.2844e+06	3.73303e+06	High	High	High	High	High	High	High	High	High	High	High	High	High	High	High	High	High
Q80WT5	2	ENSMUSG00000049659	Aftph	Aftiphilin OS=Mus musculus OX=10090 GN=Aftph PE=1 SV=2	0.911	0.763	0.461952	0.0327791	8.99927e+07	7.4918e+07	5.50501e+07	9.36326e+07	1.09849e+08	5.6308e+07	3.1883e+07	2.89277e+07	2.8354e+07	2.82401e+07	2.76107e+07	2.55574e+07	6.69484e+07	9.16832e+07	1.08418e+08	7.96569e+07	6.8056e+07	8.51208e+07	2.90891e+07	1.93501e+07	3.00453e+07	4.12451e+07	1.79954e+07	2.20276e+07	Peak Found	Peak Found	Peak Found	Peak Found	Peak Found	Peak Found	Peak Found	High	High	High	Peak Found	High	Peak Found	Peak Found	High	High	High
Q8CJF9	2	ENSMUSG00000028842	Ago3	Protein argonaute-3 OS=Mus musculus OX=10090 GN=Ago3 PE=2 SV=2	0.605	0.529	0.0185984	0.00173896	608423	1.51118e+06	801580	1.16582e+06	729733	1.80343e+06	1.10724e+06	1.59927e+06	251529	1.05606e+06		200186	1.61724e+06	2.86828e+06	2.1435e+06	2.54088e+06	1.41759e+06	1.53994e+06	1.21274e+07	486155	1.04919e+06	1.3112e+06	1.30693e+06	529078	Peak Found	Peak Found	Peak Found	Peak Found	High	Peak Found	Peak Found	Peak Found	Peak Found	Peak Found	Not Found	Peak Found	Peak Found	High	Peak Found	Peak Found	High
Q68FL4	3	ENSMUSG00000029772	Ahcyl2	Putative adenosylhomocysteinase 3 OS=Mus musculus OX=10090 GN=Ahcyl2 PE=1 SV=1	1.54	1	0.0278069	1	1.79512e+06	3.88409e+06	3.87276e+06	1.50754e+06	1.39273e+06	3.25154e+06	223354	116260			85129.4	77979	2.32277e+06	2.52342e+06	1.132e+06	2.57961e+06	645933	449969	9.6537e+06			231741	257285	136541	High	High	High	High	High	High	Peak Found	Peak Found	Not Found	Not Found	Peak Found	Peak Found	High	High	High	High	Peak Found
Q8R010	3	ENSMUSG00000029610	Aimp2	Aminoacyl tRNA synthase complex-interacting multifunctional protein 2 OS=Mus musculus OX=10090 GN=Aimp2 PE=1 SV=2	0.885	0.632	0.501984	0.00439234	1.88833e+06	2.04633e+06	3.98772e+06	2.86397e+06	1.54716e+06	3.85215e+06	1.2845e+06	998158	1.74056e+06	1.42478e+06	796078	1.13106e+06	2.49167e+06	2.93797e+06	3.70791e+06	1.7973e+06	1.71566e+06	2.49569e+06	3.44755e+06	2.78423e+06	1.50539e+06	2.10924e+06	2.53983e+06	1.61704e+06	Peak Found	Peak Found	High	Peak Found	Peak Found	Peak Found	Peak Found	Peak Found	High	High	Peak Found	Peak Found	Peak Found	Peak Found	Peak Found	Peak Found	Peak Found
Q924K1	12	ENSMUSG00000040554	Aipl1	Aryl-hydrocarbon-interacting protein-like 1 OS=Mus musculus OX=10090 GN=Aipl1 PE=2 SV=2	1.056	0.724	0.684634	0.0105001	1.78318e+07	2.28662e+07	2.9534e+07	1.62034e+07	1.3606e+07	2.50892e+07	1.70871e+07	1.79023e+07	2.35966e+07	2.08838e+07	1.74128e+07	1.86504e+07	2.21536e+07	1.8853e+07	1.86212e+07	2.73617e+07	1.51409e+07	2.09571e+07	2.35612e+07	2.72045e+07	2.34654e+07	2.80973e+07	3.50751e+07	2.72891e+07	High	High	High	High	High	High	High	High	High	High	High	High	High	High	High	High	High
Q9WTP6	8	ENSMUSG00000028792	Ak2	Adenylate kinase 2, mitochondrial OS=Mus musculus OX=10090 GN=Ak2 PE=1 SV=5	100	0.689	1e-17	0.00312949	93194	969085	778471	911693	121141	416073	1.15877e+07	5.67536e+06	4.6441e+06	4.11175e+06	4.50865e+06	5.38364e+06	2.64132e+06			516431	344992	243792	1.21622e+07	1.13982e+07	5.91184e+06	3.52736e+06	1.38406e+07	4.26886e+06	Peak Found	Peak Found	Peak Found	Peak Found	Peak Found	Peak Found	High	High	High	High	High	High	Peak Found	Not Found	Not Found	Peak Found	Peak Found
Q9WTP7	9	ENSMUSG00000024782	Ak3	GTP:AMP phosphotransferase AK3, mitochondrial OS=Mus musculus OX=10090 GN=Ak3 PE=1 SV=3	1.193	0.681	0.398311	0.0028112	2.7224e+06	2.04807e+06	2.73217e+06	1.49653e+06	1.44851e+06	2.24235e+06	6.47131e+06	5.8213e+06	7.18996e+06	5.62418e+06	4.97457e+06	5.0679e+06	2.40598e+06	1.15686e+06	1.16025e+06	2.4198e+06	1.22439e+06	1.59326e+06	9.51111e+06	1.05999e+07	5.40584e+06	4.99328e+06	7.50378e+06	6.32845e+06	High	High	High	Peak Found	Peak Found	Peak Found	High	High	High	High	High	High	High	Peak Found	Peak Found	High	Peak Found
Q9WUR9	9	ENSMUSG00000028527	Ak4	Adenylate kinase 4, mitochondrial OS=Mus musculus OX=10090 GN=Ak4 PE=1 SV=1	1.614	1.249	0.0175185	0.122247	1.49468e+06	2.18042e+06	2.21396e+06	1.41813e+06	1.26997e+06	5.02875e+06	1.17475e+07	1.37773e+07	1.20031e+07	1.94284e+07	1.26772e+07	1.89461e+07	2.61103e+06	1.64282e+06	1.07633e+06	3.37436e+06	895100	1.29678e+06	1.15696e+07	1.87864e+07	8.9592e+06	7.94051e+06	1.06574e+07	1.26065e+07	High	Peak Found	Peak Found	Peak Found	Peak Found	High	High	High	High	High	High	High	High	High	Peak Found	Peak Found	Peak Found
Q70FJ1	26	ENSMUSG00000040407	Akap9	A-kinase anchor protein 9 OS=Mus musculus OX=10090 GN=Akap9 PE=1 SV=2	1.227	1.42	0.290108	0.0373741	2.3724e+06	2.42252e+06	2.407e+06	2.72899e+06	2.0616e+06	2.45318e+06	3.55861e+06	3.58713e+06	3.76353e+06	6.82657e+06	4.86867e+06	6.45263e+06	1.70627e+06	2.05156e+06	1.11227e+06	2.06649e+06	2.15681e+06	1.91111e+06	4.74787e+06	4.41322e+06	3.98251e+06	3.87029e+06	2.92623e+06	4.41073e+06	Peak Found	Peak Found	Peak Found	High	Peak Found	High	High	High	High	High	High	High	Peak Found	Peak Found	Peak Found	Peak Found	Peak Found
P45376	8	ENSMUSG00000001642	Akr1b1	Aldo-keto reductase family 1 member B1 OS=Mus musculus OX=10090 GN=Akr1b1 PE=1 SV=3	1.589	0.86	0.00142432	0.142794	1.06314e+07	1.54379e+07	1.50671e+07	4.80361e+06	3.90721e+06	1.40969e+07	8.54092e+06	8.04708e+06	8.44776e+06	7.86236e+06	6.43867e+06	8.36662e+06	1.56167e+07	5.47629e+06	6.00049e+06	1.4741e+07	6.01277e+06	4.06753e+06	1.26946e+07	1.2789e+07	8.62536e+06	6.37723e+06	1.3937e+07	8.44783e+06	High	High	High	High	High	High	High	High	High	High	High	High	High	High	High	High	High
P07724	14	ENSMUSG00000029368	Alb	Serum albumin OS=Mus musculus OX=10090 GN=Alb PE=1 SV=3	1.39	0.941	0.00458658	0.52335	3.56377e+07	4.59267e+07	4.98103e+07	4.6293e+07	2.70613e+07	4.95888e+07	8.4958e+06	5.14852e+06	7.4361e+06	1.6608e+07	5.42408e+06	4.66648e+06	4.24683e+07	3.77883e+07	4.29946e+07	5.00322e+07	2.85391e+07	3.27553e+07	7.09036e+06	5.84194e+06	8.65853e+06	7.0222e+06	4.99014e+06	3.89876e+06	High	High	High	High	High	High	High	High	High	High	High	High	High	High	High	High	High
P02769	8	ENSMUSG00000029368	ALB	Serum albumin OS=Bos taurus OX=9913 GN=ALB PE=1 SV=4	0.965	1.389	0.79578	0.0160179	5.8299e+06	3.69352e+06	3.09864e+06	7.45419e+06	2.99103e+06	2.1915e+06	1.2471e+07	1.06738e+07	1.05866e+07	1.23021e+07	1.42969e+07	1.43169e+07	4.41877e+06	5.35445e+06	3.36978e+06	3.3226e+06	3.25735e+06	3.74205e+06	1.95451e+07	1.40783e+07	9.28361e+06	6.87595e+06	1.36497e+07	1.01973e+07	High	High	High	High	High	High	High	High	High	High	High	High	High	High	High	High	High
P24549	14	ENSMUSG00000053279	Aldh1a1	Retinal dehydrogenase 1 OS=Mus musculus OX=10090 GN=Aldh1a1 PE=1 SV=5	0.956	1.344	0.716384	0.0403403	2.36834e+07	2.50858e+07	6.85024e+06	1.71664e+07	1.66989e+07	4.73715e+07	1.62978e+07	8.02916e+06	4.18758e+06	5.51024e+06	8.24313e+06	1.62049e+07	3.03814e+07	1.12706e+07	2.0708e+07	1.59827e+07	4.28184e+07	2.31291e+07	8.52979e+06	3.5304e+06	1.14848e+07	8.83342e+06	1.03774e+07	7.33881e+06	High	High	Peak Found	High	High	High	High	High	Peak Found	High	High	High	High	High	High	High	High
P47740	8	ENSMUSG00000010025	Aldh3a2	Aldehyde dehydrogenase family 3 member A2 OS=Mus musculus OX=10090 GN=Aldh3a2 PE=1 SV=2	0.79	0.721	0.0915256	0.00600336	1.49177e+07	9.84857e+06	8.43284e+06	7.23887e+06	6.99772e+06	7.68337e+06	7.49959e+06	7.88326e+06	5.39722e+06	6.98471e+06	9.26211e+06	6.17424e+06	8.12657e+06	9.01866e+06	1.1251e+07	7.11616e+06	7.49112e+06	8.30619e+06	7.62612e+06	6.88421e+06	8.67606e+06	1.06457e+07	7.28701e+06	5.32246e+06	High	High	High	High	High	High	High	High	High	High	High	High	High	High	High	High	High
Q3TSG4	11	ENSMUSG00000042650	Alkbh5	RNA demethylase ALKBH5 OS=Mus musculus OX=10090 GN=Alkbh5 PE=1 SV=2	1.03	1.642	0.856581	0.0020263	1.17277e+07	1.23537e+07	1.15556e+07	1.53491e+07	1.46277e+07	1.60326e+07	5.34427e+06	5.2716e+06	5.13384e+06	4.52865e+06	4.72301e+06	4.57581e+06	1.25693e+07	1.39816e+07	1.45456e+07	1.27329e+07	1.6107e+07	1.34748e+07	3.43082e+06	3.5956e+06	3.60684e+06	5.34397e+06	2.67097e+06	4.38386e+06	High	High	High	High	High	High	High	Peak Found	High	Peak Found	Peak Found	Peak Found	High	High	High	High	High
P97822	10	ENSMUSG00000015749	Anp32e	Acidic leucine-rich nuclear phosphoprotein 32 family member E OS=Mus musculus OX=10090 GN=Anp32e PE=1 SV=2	0.752	0.828	0.018589	0.182653	4.01542e+08	4.15882e+08	3.95037e+08	5.3102e+08	4.84349e+08	4.35068e+08	1.17788e+08	1.08948e+08	1.30545e+08	1.15105e+08	1.15058e+08	1.09607e+08	5.25373e+08	5.15685e+08	4.82942e+08	4.43663e+08	6.46097e+08	4.5763e+08	1.43719e+08	7.95109e+07	1.50207e+08	1.84537e+08	1.57738e+08	1.01168e+08	High	High	High	High	High	High	High	High	High	High	High	High	High	High	High	High	High
P07356	3	ENSMUSG00000032231	Anxa2	Annexin A2 OS=Mus musculus OX=10090 GN=Anxa2 PE=1 SV=2	1.152	20.26	0.66002	1e-17	162967	138252	276792	277328	154899	240058	257172	1.51345e+06	436778	1.06815e+06	1.20379e+06	1.02829e+06	147110		466150	231606	199803	131893	562836	382807				684931	Peak Found	Peak Found	Peak Found	High	Peak Found	Peak Found	High	Peak Found	Peak Found	High	High	High	Peak Found	Not Found	High	Peak Found	Peak Found
P62743	5	ENSMUSG00000008036	Ap2s1	AP-2 complex subunit sigma OS=Mus musculus OX=10090 GN=Ap2s1 PE=1 SV=1	1.56	0.842	0.00362978	0.199057	7.10169e+06	9.45618e+06	1.05426e+07	3.35856e+06	2.85917e+06	9.46151e+06	5.2669e+06	4.66449e+06	5.73208e+06	4.89016e+06	3.81815e+06	4.48244e+06	7.87545e+06	4.0682e+06	4.14024e+06	8.32603e+06	2.05623e+06	3.70417e+06	8.75032e+06	7.34433e+06	4.99054e+06	4.6026e+06	6.45568e+06	5.14987e+06	High	High	High	High	High	High	High	High	High	High	High	High	High	High	High	High	High
Q8BSZ2	2	ENSMUSG00000063801	Ap3s2	AP-3 complex subunit sigma-2 OS=Mus musculus OX=10090 GN=Ap3s2 PE=1 SV=1	0.097	0.86	1e-17	0.497447	607105			392620	485419		238188	273643	274964	352100	165422	323123	643171	394122	299300	348787	241908	390525	2.31781e+06	311162	370686	337762	387963	152811	High	Not Found	Not Found	Peak Found	Peak Found	Not Found	High	Peak Found	Peak Found	Peak Found	Peak Found	Peak Found	High	Peak Found	Peak Found	High	Peak Found
P84078	3	ENSMUSG00000048076	Arf1	ADP-ribosylation factor 1 OS=Mus musculus OX=10090 GN=Arf1 PE=1 SV=2	1.373	0.94	0.0402145	0.593335	8.20481e+06	9.44888e+06	1.36197e+07	4.94868e+06	4.51453e+06	7.04037e+06	4.94309e+06	7.24896e+06	3.75561e+06	2.90678e+06	2.71024e+06	2.62138e+06	1.09822e+07	5.1987e+06	2.25108e+06	5.05654e+06	5.15691e+06	4.84961e+06	1.99618e+06	4.87473e+06	4.30204e+06	3.47705e+06	8.16108e+06	5.26589e+06	High	High	High	High	High	High	High	High	High	High	High	High	High	High	High	High	High
P61750	4	ENSMUSG00000021877	Arf4	ADP-ribosylation factor 4 OS=Mus musculus OX=10090 GN=Arf4 PE=1 SV=2	1.361	1.115	0.0425787	0.584515	6.52702e+06	6.87355e+06	6.115e+06	3.8816e+06	4.39516e+06	5.08647e+06	4.73998e+06	4.9034e+06	4.30941e+06	4.2231e+06	3.84243e+06	4.4329e+06	5.48007e+06	4.39469e+06	4.0265e+06	5.40927e+06	3.30507e+06	4.17841e+06	4.18063e+06	4.24284e+06	4.10664e+06	3.50992e+06	3.06901e+06	3.68529e+06	High	High	High	High	High	High	High	High	High	High	High	High	High	High	High	High	High
A2A5R2	3	ENSMUSG00000074582	Arfgef2	Brefeldin A-inhibited guanine nucleotide-exchange protein 2 OS=Mus musculus OX=10090 GN=Arfgef2 PE=1 SV=1	0.607	0.967	0.0276401	0.834234		549226	581879	1.13307e+06	1.27701e+06		319674	312079	308362	477052	407315	439035	951321	888727	1.27593e+06	990405	1.02091e+06	768880	381842	406896	394175	427488	224702	291395	Not Found	Peak Found	High	Peak Found	Peak Found	High	Peak Found	Peak Found	Peak Found	High	High	Peak Found	Peak Found	High	Peak Found	Peak Found	Peak Found
Q5FWK3	3	ENSMUSG00000027247	Arhgap1	Rho GTPase-activating protein 1 OS=Mus musculus OX=10090 GN=Arhgap1 PE=1 SV=1	1.837	1.435	0.0491592	0.132427	238451	289896	250419	172254		281743	677159	533180	666431	557225	847172	658372	440127	116836		325417		153396	1.03578e+06	441572		579370	414923	431915	Peak Found	High	High	Peak Found	Not Found	Peak Found	Peak Found	Peak Found	High	Peak Found	Peak Found	Peak Found	Peak Found	Peak Found	High	Peak Found	Not Found
E9Q7E2	2	ENSMUSG00000033237	Arid2	AT-rich interactive domain-containing protein 2 OS=Mus musculus OX=10090 GN=Arid2 PE=1 SV=1	2.334		0.00314599		331294	349580	436119	168801	372923	382918							141970		156949	194228	193076	298649	984873						Peak Found	High	Peak Found	Peak Found	Peak Found	High	Not Found	Not Found	Not Found	Not Found	Not Found	Not Found	Peak Found	Not Found	Peak Found	Peak Found	Peak Found
P61211	6	ENSMUSG00000060904	Arl1	ADP-ribosylation factor-like protein 1 OS=Mus musculus OX=10090 GN=Arl1 PE=1 SV=1	0.699	1.216	0.00834584	0.192743	5.87271e+06	6.89286e+06	7.09804e+06	1.31908e+07	8.42851e+06	8.20837e+06	8.84877e+06	8.30291e+06	1.11778e+07	1.04556e+07	1.02326e+07	1.12608e+07	1.05598e+07	1.25964e+07	1.13325e+07	1.04546e+07	1.78916e+07	1.34484e+07	9.22758e+06	8.20193e+06	1.08154e+07	9.86975e+06	1.46506e+07	9.4932e+06	High	High	High	High	High	High	High	High	High	High	High	High	High	High	High	High	High
Q9CQW2	2	ENSMUSG00000030105	Arl8b	ADP-ribosylation factor-like protein 8B OS=Mus musculus OX=10090 GN=Arl8b PE=1 SV=1	1.092	0.615	0.639425	0.000182808	3.36213e+06	4.53498e+06	4.37858e+06	2.77355e+06	2.27509e+06	4.08668e+06	3.60652e+06	5.76489e+06	6.27886e+06	4.28116e+06	5.508e+06	5.88314e+06	5.02407e+06	2.26619e+06	2.16252e+06	3.32865e+06	3.08791e+06	2.04962e+06	7.78857e+06	7.65299e+06	5.52573e+06	2.95415e+06	8.09401e+06	6.67982e+06	High	High	High	High	Peak Found	High	High	High	High	High	High	High	High	High	Peak Found	High	Peak Found
Q9JM76	3	ENSMUSG00000029465	Arpc3	Actin-related protein 2/3 complex subunit 3 OS=Mus musculus OX=10090 GN=Arpc3 PE=1 SV=3	1.816	0.495	0.0171974	6.90802e-05	425754	631063	1.21576e+06	211416	169008	1.23279e+06	583830	464886	1.06426e+06	843871	686019	992416	2.3081e+06	476935	168530	1.51855e+06		376352	2.23287e+06	2.21227e+06	1.08026e+06	1.05709e+06	3.15135e+06	1.35687e+06	Peak Found	Peak Found	Peak Found	Peak Found	Peak Found	Peak Found	Peak Found	High	High	High	Peak Found	High	High	High	Peak Found	High	Not Found
Q9CPW4	2	ENSMUSG00000008475	Arpc5	Actin-related protein 2/3 complex subunit 5 OS=Mus musculus OX=10090 GN=Arpc5 PE=1 SV=3	1.838	1.211	0.00623172	0.260674	1.00025e+06	1.65642e+06	1955951	980294	498508	2.01883e+06	1.49127e+06	601722	1.60467e+06	1.7206e+06	936595	1.63326e+06	1.50215e+06	451824	809153	1.40353e+06	357598	777585	1.52085e+06	1.88088e+06	1.3801e+06	1.26764e+06	1.45938e+06	1.34312e+06	High	High	High	High	High	High	High	High	Peak Found	High	High	High	High	Peak Found	Peak Found	High	High
Q9D898	2	ENSMUSG00000026755	Arpc5l	Actin-related protein 2/3 complex subunit 5-like protein OS=Mus musculus OX=10090 GN=Arpc5l PE=1 SV=1	1.563	0.78	0.0334406	0.228093	535722	1.41561e+06	1.54135e+06	474045	164614	1.73973e+06	715822	907765	1.00757e+06	662788	563628	574957	2.23417e+06	375795	578060	1.6407e+06	568125	610866	1.17031e+06	1.17084e+06	732186	574972	2.06886e+06	733398	Peak Found	Peak Found	High	Peak Found	Peak Found	High	Peak Found	Peak Found	Peak Found	Peak Found	Peak Found	Peak Found	Peak Found	Peak Found	Peak Found	Peak Found	Peak Found
P16460	14	ENSMUSG00000076441	Ass1	Argininosuccinate synthase OS=Mus musculus OX=10090 GN=Ass1 PE=1 SV=1	0.959	1.343	0.744362	0.0211283	3.35893e+07	2.90938e+07	23068906	2.35413e+07	2.37502e+07	2.20331e+07	5.16433e+07	5.90021e+07	5.37484e+07	3.77466e+07	4.18655e+07	3.43698e+07	3.75085e+07	2.78403e+07	2.46154e+07	2.37271e+07	2.23999e+07	2.57433e+07	4.79178e+07	5.16034e+07	5.20661e+07	4.36114e+07	2.53868e+07	4.45661e+07	High	High	High	High	High	High	High	Peak Found	Peak Found	Peak Found	Peak Found	High	High	High	High	High	High
Q925I1	11	ENSMUSG00000029036	Atad3	ATPase family AAA domain-containing protein 3 OS=Mus musculus OX=10090 GN=Atad3 PE=1 SV=1	0.89	0.78	0.727345	0.0293659	731725	150562	155348	85510.5	125589	281517	7.76474e+06	6.2397e+06	6.98578e+06	6.23715e+06	6.6781e+06	6.31009e+06	675375	179768	259462	454755	180342	38579.6	1.05951e+07	1.11839e+07	7.63501e+06	5.19983e+06	1.1067e+07	8.65163e+06	Peak Found	Peak Found	Peak Found	Peak Found	Peak Found	Peak Found	High	High	High	High	High	High	Peak Found	Peak Found	Peak Found	Peak Found	Peak Found
Q9CPX6	3	ENSMUSG00000022663	Atg3	Ubiquitin-like-conjugating enzyme ATG3 OS=Mus musculus OX=10090 GN=Atg3 PE=1 SV=1	0.783	0.713	0.28196	0.0222886	1.63403e+06	1.09882e+06	2.16583e+06	2.84588e+06	390583	1.62607e+06	1.74181e+06	1.10269e+06	1.76645e+06	806963	1.55224e+06	1.52103e+06	3.18986e+06	897693	474152	1.83517e+06	1.18402e+06	1.16276e+06	2.61049e+06	2.30966e+06	2.08492e+06	1.58007e+06	3.22932e+06	1.96092e+06	High	Peak Found	High	High	High	Peak Found	High	High	Peak Found	High	Peak Found	Peak Found	High	High	High	Peak Found	Peak Found
P14094	8	ENSMUSG00000026576	Atp1b1	Sodium/potassium-transporting ATPase subunit beta-1 OS=Mus musculus OX=10090 GN=Atp1b1 PE=1 SV=1	1.594	1.364	0.013044	0.0325067	6.89075e+06	2.16925e+06	3.98217e+06	1.48782e+06	2.23099e+06	4.17012e+06	1.12236e+07	8.32853e+06	5.93102e+06	7.55772e+06	6.59662e+06	9.67891e+06	1.6715e+07	2.0217e+06	2.10251e+06	8.69081e+06	1.29026e+06	1.70715e+06	3.88077e+06	7.36276e+06	8.92114e+06	4.92783e+06	7.99559e+06	7.05474e+06	High	Peak Found	High	Peak Found	Peak Found	High	High	High	High	High	High	High	High	High	Peak Found	High	Peak Found
Q9R0K7	6	ENSMUSG00000030302	Atp2b2	Plasma membrane calcium-transporting ATPase 2 OS=Mus musculus OX=10090 GN=Atp2b2 PE=1 SV=2	0.517	1.147	0.00513632	0.439929	711147	420113	318308	500522	432729	530985	5.58512e+06	1.33424e+06	1.12346e+06	1.37786e+06	1.31023e+06	1.66243e+06	2.0234e+06	1.72321e+06	1.77811e+06	1.5694e+06	1.41069e+06	1.41968e+06	9.92449e+06	773956	1.17589e+06	1.39752e+06	1.37092e+06	1.04934e+06	High	Peak Found	High	Peak Found	High	High	High	Peak Found	Peak Found	Peak Found	Peak Found	Peak Found	High	High	High	High	High
P56480	30	ENSMUSG00000025393	Atp5f1b	ATP synthase subunit beta, mitochondrial OS=Mus musculus OX=10090 GN=Atp5f1b PE=1 SV=2	0.714	0.852	0.0051749	0.263731	3.17934e+08	3.04322e+08	3.49316e+08	4.02567e+08	3.97693e+08	3.10258e+08	2.99221e+09	3.20182e+09	3.23341e+09	2.61259e+09	3.04901e+09	2.58217e+09	6.09568e+08	5.66375e+08	4.50909e+08	3.80034e+08	4.53258e+08	4.6536e+08	3.05095e+09	3.36742e+09	3.25578e+09	3.01784e+09	3.65188e+09	3.7692e+09	High	High	High	High	High	High	High	High	High	High	High	High	High	High	High	High	High
O35143	2	ENSMUSG00000054428	ATP5IF1	ATPase inhibitor, mitochondrial OS=Mus musculus OX=10090 GN=ATP5IF1 PE=1 SV=2	0.96	3.037	0.80874	2.25597e-13	2.28334e+06	1.79853e+06	2.45635e+06	1.68451e+06	2.85851e+06	1.63163e+06	6.82042e+06	5.4495e+06	9.65976e+06	4.81401e+06	5.71969e+06	4.75495e+06	1.82798e+06	3.03318e+06	2.38981e+06	2.32575e+06	1.78724e+06	2.63886e+06	3.93033e+06	4.69887e+06	4.68991e+06	3.93007e+06	2.0837e+06	2.50253e+06	High	High	High	High	Peak Found	Peak Found	High	High	High	High	High	High	High	High	High	High	Peak Found
P56135	3	ENSMUSG00000038690	Atp5mf	ATP synthase subunit f, mitochondrial OS=Mus musculus OX=10090 GN=Atp5mf PE=1 SV=3	0.974	0.578	0.827814	3.59411e-05	4.15243e+06	4.50908e+06	6.14217e+06	1.62339e+06	2.41568e+06	5.66097e+06	2.51153e+07	2.73894e+07	4.4113e+07	2.15546e+07	1.93862e+07	1.84982e+07	9.78065e+06	3.49072e+06	2.26909e+06	6.39665e+06	2.96225e+06	3.50749e+06	5.28749e+07	5.7852e+07	2.52474e+07	2.056e+07	8.14661e+07	2.78863e+07	High	High	High	High	High	High	High	High	High	High	High	High	High	High	High	High	High
Q9CPQ8	3	ENSMUSG00000038717	Atp5mg	ATP synthase subunit g, mitochondrial OS=Mus musculus OX=10090 GN=Atp5mg PE=1 SV=1	0.981	0.679	0.892791	0.00167244	1.98917e+06	1.55689e+06	2.13285e+06	764160	1.08306e+06	2.02881e+06	1.97014e+07	1.93621e+07	1.9971e+07	1.4852e+07	1.49738e+07	1.33315e+07	3.9598e+06	1.61058e+06	1.20733e+06	2.41945e+06	718022	2.08445e+06	3.21645e+07	2.89226e+07	1.65863e+07	1.44092e+07	2.87006e+07	2.05101e+07	Peak Found	High	High	Peak Found	Peak Found	High	High	High	High	High	High	High	High	High	High	High	Peak Found
Q9CQQ7	13	ENSMUSG00000000563	Atp5pb	ATP synthase F(0) complex subunit B1, mitochondrial OS=Mus musculus OX=10090 GN=Atp5pb PE=1 SV=1	1.403	0.616	0.00656675	0.000371276	3.19352e+07	3.19157e+07	2.98542e+07	1.72229e+07	2.02855e+07	2.46247e+07	1.05172e+08	1.05739e+08	1.17053e+08	9.14641e+07	7.41196e+07	7.6726e+07	2.85585e+07	2.04155e+07	1.79427e+07	2.65924e+07	1.73948e+07	1.93489e+07	2.01787e+08	2.11487e+08	9.11423e+07	7.62137e+07	1.41067e+08	1.02059e+08	High	High	High	High	High	High	High	High	High	High	High	High	High	High	High	High	High
Q9DCX2	12	ENSMUSG00000034566	Atp5pd	ATP synthase subunit d, mitochondrial OS=Mus musculus OX=10090 GN=Atp5pd PE=1 SV=3	1.451	0.491	0.00285979	1.32018e-07	2.25713e+07	2.4592e+07	2.8986e+07	7.34517e+06	8.6873e+06	2.21718e+07	8.31509e+07	9.11813e+07	1.32289e+08	8.08242e+07	6.27151e+07	6.11621e+07	3.4979e+07	1.36814e+07	8.19895e+06	2.74891e+07	8.79759e+06	1.46704e+07	1.93854e+08	2.15081e+08	8.74339e+07	5.78936e+07	1.57494e+08	1.01435e+08	High	High	High	High	High	High	High	High	High	High	High	High	High	High	High	High	High
Q9DB20	12	ENSMUSG00000022956	Atp5po	ATP synthase subunit O, mitochondrial OS=Mus musculus OX=10090 GN=Atp5po PE=1 SV=1	1.065	0.568	0.628913	2.95281e-05	1.8982e+07	2.40091e+07	2.63782e+07	6.88385e+06	7.76763e+06	2.28775e+07	1.14967e+08	1.22359e+08	1.50236e+08	1.01776e+08	8.63721e+07	8.88862e+07	3.01918e+07	1.0302e+07	8.01171e+06	2.26499e+07	1.10149e+07	1.10502e+07	2.28856e+08	2.39419e+08	1.14102e+08	7.75178e+07	2.25364e+08	1.18051e+08	High	High	High	Peak Found	High	High	High	High	High	High	High	High	High	High	High	High	High
P51863	7	ENSMUSG00000013160	Atp6v0d1	V-type proton ATPase subunit d 1 OS=Mus musculus OX=10090 GN=Atp6v0d1 PE=1 SV=2	1.988	0.866	5.45437e-06	0.476048	5.84953e+06	8.15118e+06	9.41926e+06	3.30627e+06	2.3044e+06	8.01521e+06	1.49385e+06	692587	1.37606e+06	1.11556e+06	221391	819631	1.22198e+07	2.14862e+06	3.84365e+06	1.02355e+07	1.62863e+06	2.98432e+06	2.0345e+06	1.18778e+06	1.76187e+06	1.22759e+06	1.3002e+06	428981	High	High	High	High	Peak Found	High	Peak Found	High	Peak Found	High	High	High	High	Peak Found	High	High	Peak Found
Q9Z1G3	13	ENSMUSG00000022295	Atp6v1c1	V-type proton ATPase subunit C 1 OS=Mus musculus OX=10090 GN=Atp6v1c1 PE=1 SV=4	1.505	0.921	0.00154912	0.365405	1.75135e+07	2.03215e+07	2.29196e+07	7.59778e+06	8.207e+06	2.06359e+07	9.77314e+06	1.03671e+07	7.39505e+06	8.68182e+06	5.20451e+06	7.64443e+06	2.68388e+07	7.44397e+06	9.83614e+06	2.22241e+07	6.72978e+06	8.50899e+06	1.3016e+07	1.15914e+07	8.83362e+06	6.40551e+06	1.14154e+07	6.82884e+06	High	High	High	High	High	High	High	High	High	High	High	High	High	High	High	High	High
P57746	10	ENSMUSG00000021114	Atp6v1d	V-type proton ATPase subunit D OS=Mus musculus OX=10090 GN=Atp6v1d PE=1 SV=1	1.473	0.951	0.00188057	0.588769	2.57716e+07	3.27412e+07	3.43796e+07	1.54244e+07	1.2889e+07	3.37043e+07	1.83175e+07	1.37666e+07	1.8228e+07	1.71424e+07	1.09999e+07	1.50925e+07	2.97398e+07	1.44947e+07	1.41965e+07	2.75138e+07	1.24579e+07	1.57405e+07	2.18872e+07	2.22143e+07	2.11913e+07	1.31681e+07	2.18537e+07	1.42542e+07	High	High	High	High	High	High	High	High	High	High	High	High	High	High	High	High	High
P50518	13	ENSMUSG00000019210	Atp6v1e1	V-type proton ATPase subunit E 1 OS=Mus musculus OX=10090 GN=Atp6v1e1 PE=1 SV=2	1.318	0.941	0.0184553	0.689646	3.52792e+07	3.5711e+07	4.65883e+07	1.82245e+07	1.90969e+07	3.73733e+07	3.2475e+07	2.85294e+07	3.24228e+07	3.08244e+07	2.39901e+07	2.91564e+07	5.53025e+07	1.89931e+07	1.99568e+07	5.20657e+07	1.84993e+07	2.01007e+07	4.57535e+07	4.14064e+07	2.70609e+07	2.39231e+07	4.89654e+07	2.53152e+07	High	High	High	High	High	High	High	High	High	High	High	High	High	High	High	High	High
Q9D1K2	7	ENSMUSG00000004285	Atp6v1f	V-type proton ATPase subunit F OS=Mus musculus OX=10090 GN=Atp6v1f PE=1 SV=2	1.839	0.966	0.000305643	0.695496	4.84435e+06	5.82924e+06	7037642	1.87196e+06	1.93734e+06	6.17736e+06	3.17066e+06	4.21416e+06	3.91257e+06	3.50701e+06	2.24661e+06	3.199e+06	5.41538e+06	1.63816e+06	2.01244e+06	5.35927e+06	1.41531e+06	1.4796e+06	3.62832e+06	5.15106e+06	3.59972e+06	2.55951e+06	5.62128e+06	3.49729e+06	High	High	High	High	High	High	High	High	High	High	Peak Found	High	High	Peak Found	High	High	Peak Found
Q9CR51	3	ENSMUSG00000039105	Atp6v1g1	V-type proton ATPase subunit G 1 OS=Mus musculus OX=10090 GN=Atp6v1g1 PE=1 SV=3	1.713	0.846	0.00816397	0.350406	2.8499e+06	3.23584e+06	3.82046e+06	927681	782921	2.60954e+06	1.13167e+06	1.14221e+06	2.02896e+06	1.20756e+06	368240	835307	2.11265e+06	1.05646e+06	888966	2.8483e+06	1.07905e+06	1.22863e+06	2.08689e+06	1.912e+06	704439	888683	2.50068e+06	425173	High	High	High	Peak Found	High	High	High	Peak Found	High	High	Peak Found	High	High	High	High	High	High
Q811I0	3	ENSMUSG00000028710	Atpaf1	ATP synthase mitochondrial F1 complex assembly factor 1 OS=Mus musculus OX=10090 GN=Atpaf1 PE=1 SV=1	0.632	0.624	0.0516249	0.00178252	451686	523927	1.05055e+06	853172	363826	1.79775e+06	1.9663e+06	2.45409e+06	2.60546e+06	2.98394e+06	2.67525e+06	2.4708e+06	2.01185e+06	1.32605e+06	1.60423e+06	1.5334e+06	1.52601e+06	818998	3.657e+06	3.53519e+06	3.23848e+06	2.89753e+06	7.60743e+06	3.85603e+06	Peak Found	Peak Found	Peak Found	Peak Found	Peak Found	Peak Found	Peak Found	Peak Found	Peak Found	Peak Found	Peak Found	Peak Found	Peak Found	Peak Found	Peak Found	Peak Found	Peak Found
Q9JLZ3	13	ENSMUSG00000021460	Auh	Methylglutaconyl-CoA hydratase, mitochondrial OS=Mus musculus OX=10090 GN=Auh PE=1 SV=1	1.303	0.684	0.0812185	0.00554451	4.42389e+06	6.8254e+06	8.03242e+06	2.26599e+06	4.37004e+06	6.79091e+06	3.92791e+07	3.56767e+07	3.88631e+07	2.90132e+07	2.58754e+07	2.22502e+07	9.39207e+06	4.4058e+06	3.64334e+06	8.50893e+06	4.64986e+06	3.3351e+06	5.77177e+07	6.26395e+07	3.26461e+07	2.44801e+07	4.80095e+07	3.21288e+07	Peak Found	Peak Found	High	High	Peak Found	High	High	High	High	High	High	High	High	Peak Found	Peak Found	High	High
Q9CZQ9	13	ENSMUSG00000063145	Bbs5	Bardet-Biedl syndrome 5 protein homolog OS=Mus musculus OX=10090 GN=Bbs5 PE=1 SV=1	0.685	0.927	0.00321163	0.626717	8.45531e+06	7.55804e+06	1.34519e+07	1.84831e+07	9.83814e+06	1.40899e+07	9.93295e+07	7.92311e+07	1.52052e+08	1.07523e+08	1.29305e+08	1.04498e+08	3.46015e+07	2.4545e+07	1.80591e+07	1.66101e+07	2.30981e+07	1.88796e+07	1.61752e+08	1.59645e+08	1.63989e+08	1.37652e+08	2.61361e+08	1.99706e+08	High	High	High	High	High	Peak Found	High	High	High	High	High	High	Peak Found	High	High	Peak Found	Peak Found
Q8K2G4	25	ENSMUSG00000037325	Bbs7	Bardet-Biedl syndrome 7 protein homolog OS=Mus musculus OX=10090 GN=Bbs7 PE=1 SV=1	1.188	1.317	0.260645	0.0308645	9.92071e+06	5.4316e+06	8.30717e+06	4.92718e+06	5.3171e+06	3.35365e+06	8.90324e+07	7.66276e+07	6.89412e+07	5.10408e+07	4.77061e+07	4.6405e+07	3.56847e+06	7.05284e+06	4.72348e+06	3.03849e+06	3.88885e+06	8.34525e+06	4.22056e+07	5.04247e+07	4.6769e+07	3.93874e+07	4.86619e+07	8.4954e+07	High	High	High	Peak Found	Peak Found	Peak Found	High	High	High	High	High	High	Peak Found	Peak Found	High	Peak Found	Peak Found
Q8VD62	3	ENSMUSG00000047423	Bles03	UPF0696 protein C11orf68 homolog OS=Mus musculus OX=10090 GN=Bles03 PE=1 SV=2	1.144	0.677	0.499297	0.0442447	1.32075e+06	254230	1.52452e+06	692743	1.83664e+06	2.36477e+06	577791	587304	833721	1.31999e+06	724076	1.76075e+06	1.49634e+06	747854	1.59555e+06	438158	1.2897e+06	388022	1.89173e+06	1.13831e+06	1.45634e+06	1.61464e+06	2.33468e+06	753357	High	Peak Found	High	High	Peak Found	High	Peak Found	Peak Found	Peak Found	Peak Found	Peak Found	High	High	High	Peak Found	Peak Found	Peak Found
Q9CY64	11	ENSMUSG00000001999	Blvra	Biliverdin reductase A OS=Mus musculus OX=10090 GN=Blvra PE=1 SV=1	1.284	1.039	0.0306523	0.709332	8.72679e+07	8.11141e+07	7.88179e+07	9.22051e+07	8.37465e+07	7.62418e+07	1.23472e+08	1.30058e+08	9.78343e+07	1.62824e+08	1.38728e+08	1.63048e+08	6.77079e+07	7.38558e+07	7.9255e+07	6.71484e+07	5.65041e+07	6.58308e+07	1.12068e+08	1.20762e+08	9.76122e+07	1.1609e+08	9.21179e+07	1.08174e+08	High	High	High	High	High	High	High	High	High	High	High	High	High	High	High	High	High
O55003	2	ENSMUSG00000078566	Bnip3	BCL2/adenovirus E1B 19 kDa protein-interacting protein 3 OS=Mus musculus OX=10090 GN=Bnip3 PE=1 SV=1		100		1e-17								803923		1.23166e+06		1.52125e+06													Not Found	Not Found	Not Found	Not Found	Not Found	Not Found	Not Found	High	Not Found	High	High	High	Not Found	Not Found	Not Found	Not Found	Not Found
Q9Z2F7	2	ENSMUSG00000022051	Bnip3l	BCL2/adenovirus E1B 19 kDa protein-interacting protein 3-like OS=Mus musculus OX=10090 GN=Bnip3l PE=1 SV=1	0.01	2.076	1e-17	0.00443965							210271	307630	286015	917142	653368	1.32431e+06	508655						199244	581722	213222	133552	229774	167281	Not Found	Not Found	Not Found	Not Found	Not Found	Not Found	High	High	High	High	High	High	Peak Found	Not Found	Not Found	Not Found	Not Found
Q69Z98	2	ENSMUSG00000053046	Brsk2	Serine/threonine-protein kinase BRSK2 OS=Mus musculus OX=10090 GN=Brsk2 PE=1 SV=2	0.847	1.997	0.602155	0.00771975	242217	145365	175542	206381	472307	120029	648116	324747	192027	615540	2.03798e+06	468005	147441	174192	410041	344332	271939	139508	220186	199727	197213	364402	259870	198250	Peak Found	Peak Found	Peak Found	Peak Found	Peak Found	Peak Found	High	Peak Found	Peak Found	Peak Found	High	Peak Found	Peak Found	Peak Found	High	Peak Found	Peak Found
Q9WVA3	13	ENSMUSG00000066979	Bub3	Mitotic checkpoint protein BUB3 OS=Mus musculus OX=10090 GN=Bub3 PE=1 SV=2	1.074	1.322	0.513626	0.0442402	4.00576e+07	3.82002e+07	3.62731e+07	4.55803e+07	3.64128e+07	4.08397e+07	1.35541e+07	1.11826e+07	1.15351e+07	8.35973e+06	9.8187e+06	6.39897e+06	3.33327e+07	4.08795e+07	4.36676e+07	3.72956e+07	3.99227e+07	3.90232e+07	1.27865e+07	1.12865e+07	1.58437e+07	1.80849e+07	1.80981e+07	2.8456e+06	High	High	High	High	High	High	High	High	High	High	High	High	High	High	High	High	High
Q6PGH1	5	ENSMUSG00000038722	Bud31	Protein BUD31 homolog OS=Mus musculus OX=10090 GN=Bud31 PE=1 SV=2	0.659	0.729	0.00555711	0.18697	3.61645e+06	3.56331e+06	5.96481e+06	4.61541e+06	4.02385e+06	8.0334e+06	156621	57378.3	774647	212282	58294.4		9.5033e+06	5.32608e+06	5.31095e+06	7.37262e+06	6.10839e+06	6.52401e+06	4.01453e+07	698419	147727	544414	910192	598170	High	High	High	High	High	High	Peak Found	Peak Found	Peak Found	Peak Found	Peak Found	Not Found	High	High	High	High	High
O35658	8	ENSMUSG00000018446	C1qbp	Complement component 1 Q subcomponent-binding protein, mitochondrial OS=Mus musculus OX=10090 GN=C1qbp PE=1 SV=1	0.662	0.775	0.00372272	0.0663021	4.79782e+06	4.53978e+06	6.71977e+06	8.79356e+06	7.97321e+06	6.50973e+06	3.37668e+07	2.87773e+07	4.02871e+07	3.20733e+07	3.64379e+07	2.97797e+07	1.26641e+07	1.10734e+07	1.05393e+07	9.87706e+06	1.08148e+07	1.04272e+07	4.12762e+07	4.13653e+07	3.69221e+07	3.87577e+07	5.86767e+07	4.7032e+07	High	Peak Found	High	High	High	High	High	High	High	High	High	High	High	High	High	High	High
Q06138	5	ENSMUSG00000036707	Cab39	Calcium-binding protein 39 OS=Mus musculus OX=10090 GN=Cab39 PE=1 SV=2	1.307	0.695	0.200228	0.0394238	1.72273e+06	2.31745e+06	3.14694e+06	625651	734170	3.25516e+06	1.38044e+06	1.05912e+06	1.68223e+06	1.65394e+06	1.03462e+06	1.06546e+06	3.63315e+06	996829	954668	2.9878e+06	1.09304e+06	794511	3.19218e+06	2.47219e+06	1.26904e+06	1.14014e+06	3.7437e+06	1.75998e+06	High	High	High	Peak Found	Peak Found	High	Peak Found	Peak Found	High	High	High	High	High	Peak Found	Peak Found	High	Peak Found
P12658	13	ENSMUSG00000028222	Calb1	Calbindin OS=Mus musculus OX=10090 GN=Calb1 PE=1 SV=2	1.56	0.975	0.00186998	0.8688	1.68928e+07	2.57091e+07	2.03937e+07	6.35819e+06	5.45209e+06	1.67001e+07	764870	151689	1.81198e+06	204000	896403	172235	1.49749e+07	5.41015e+06	8.94524e+06	1.94373e+07	5.46331e+06	6.34453e+06	1.59798e+06	332346	1.08759e+06	526993	1.87628e+06		High	High	High	High	High	High	High	Peak Found	Peak Found	Peak Found	Peak Found	Peak Found	High	High	High	High	High
Q08331	11	ENSMUSG00000003657	Calb2	Calretinin OS=Mus musculus OX=10090 GN=Calb2 PE=1 SV=3	1.445	0.669	0.0173949	0.0805038	7.31633e+06	1.09775e+07	6.3102e+06	3.30357e+06	2.39351e+06	9.06972e+06	638535	182224	457151	192160	143832	106145	1.80841e+07	3.08291e+06	4.22241e+06	1.2199e+07	4.54958e+06	2.27336e+06	4.44114e+07	2.07229e+06	844228	1.03987e+06	339414	1.37764e+06	High	High	High	High	High	High	Peak Found	Peak Found	Peak Found	Peak Found	Peak Found	Peak Found	High	High	High	High	High
Q923T9	6	ENSMUSG00000021820	Camk2g	Calcium/calmodulin-dependent protein kinase type II subunit gamma OS=Mus musculus OX=10090 GN=Camk2g PE=1 SV=1	0.72	0.68	0.0930348	0.0095197	1.04601e+06	1.37442e+06	2.13451e+06	1.63295e+06	1.41997e+06	2.41039e+06	2.09023e+06	1.96002e+06	2.80487e+06	2.71201e+06	3.09163e+06	2.90638e+06	4.9262e+06	2.18849e+06	2.02701e+06	1.9146e+06	2.66305e+06	1.57258e+06	3.32904e+06	2.34195e+06	3.30807e+06	2.52115e+06	4.92549e+06	2.54856e+06	High	High	High	High	Peak Found	High	High	High	High	High	High	High	High	High	High	High	High
O70589	2	ENSMUSG00000031012	Cask	Peripheral plasma membrane protein CASK OS=Mus musculus OX=10090 GN=Cask PE=1 SV=2	1.793	100	0.0220072	1e-17	374752	780669	876822	677080	591921	878885		160309		100649	107599	138075	617056	142333	150721	593578	79565.7		1.58325e+06						Peak Found	Peak Found	High	Peak Found	Peak Found	High	Not Found	Peak Found	Not Found	Peak Found	Peak Found	Peak Found	Peak Found	Peak Found	Peak Found	Peak Found	Peak Found
P48758	13	ENSMUSG00000051483	Cbr1	Carbonyl reductase [NADPH] 1 OS=Mus musculus OX=10090 GN=Cbr1 PE=1 SV=3	1.496	0.898	0.00100876	0.413373	2.99734e+07	4.01637e+07	4.10099e+07	1.63044e+07	1.91678e+07	3.79737e+07	2.88484e+07	2.5428e+07	2.36124e+07	2.73745e+07	2.34404e+07	2.51696e+07	3.65561e+07	1.96545e+07	2.11753e+07	3.68098e+07	1.80952e+07	1.86658e+07	3.29104e+07	3.30424e+07	2.79644e+07	2.15743e+07	3.14604e+07	2.48712e+07	High	High	High	High	High	High	High	High	High	High	High	High	High	High	High	High	High
Q9QXV1	14	ENSMUSG00000025578	Cbx8	Chromobox protein homolog 8 OS=Mus musculus OX=10090 GN=Cbx8 PE=1 SV=1	1.366	1.112	0.0186763	0.518995	1.35378e+07	1.52522e+07	1.42536e+07	1.46898e+07	1.42274e+07	1.78209e+07	1.08443e+06	511258	835838	400482	966783	469167	1.01167e+07	1.15132e+07	1.26827e+07	1.15647e+07	1.13792e+07	1.21976e+07	6.94542e+07	1.82215e+06	2.1812e+06	2.18329e+06	2.74077e+06	1.27226e+06	High	High	High	High	High	High	High	Peak Found	Peak Found	Peak Found	Peak Found	Peak Found	High	High	High	High	High
Q8R344	3	ENSMUSG00000019659	Ccdc12	Coiled-coil domain-containing protein 12 OS=Mus musculus OX=10090 GN=Ccdc12 PE=1 SV=2	0.846	0.624	0.224149	0.0194392	8.0017e+06	7.1855e+06	8.33828e+06	8.13385e+06	8.67654e+06	8.82743e+06	901929		662205	506717	538348	1.0063e+06	9.19541e+06	8.66627e+06	9.4441e+06	9.2644e+06	8.34927e+06	1.06911e+07	984691	231274	1.53639e+06	1.01343e+06	750537	800433	High	High	High	High	High	High	High	Not Found	High	High	High	Peak Found	High	High	High	High	High
D3YZP9	4	ENSMUSG00000048701	Ccdc6	Coiled-coil domain-containing protein 6 OS=Mus musculus OX=10090 GN=Ccdc6 PE=1 SV=1	16.521	100	1e-17	1e-17	270568	296397		383851		568139	304241			343881		271886				793790		208140	1.00193e+06						Peak Found	Peak Found	High	High	Not Found	High	Peak Found	Not Found	Not Found	Peak Found	Not Found	Peak Found	Not Found	Not Found	High	High	Not Found
P80314	29	ENSMUSG00000034024	Cct2	T-complex protein 1 subunit beta OS=Mus musculus OX=10090 GN=Cct2 PE=1 SV=4	1.29	0.858	0.0277783	0.287447	1.45292e+08	1.53722e+08	1.55173e+08	1.03963e+08	1.00045e+08	1.61565e+08	1.07852e+08	1.17635e+08	1.23362e+08	1.30865e+08	1.15118e+08	1.27119e+08	1.82155e+08	1.11151e+08	1.05689e+08	1.48904e+08	1.14902e+08	1.10573e+08	1.35696e+08	1.48252e+08	1.29651e+08	1.13327e+08	1.79607e+08	1.30161e+08	High	High	High	High	High	High	High	High	High	High	High	High	High	High	High	High	High
P80317	26	ENSMUSG00000029447	Cct6a	T-complex protein 1 subunit zeta OS=Mus musculus OX=10090 GN=Cct6a PE=1 SV=3	1.269	0.949	0.0393033	0.75569	1.23599e+08	1.30238e+08	1.35003e+08	1.06592e+08	1.1115e+08	1.36271e+08	1.24516e+08	1.35929e+08	1.26478e+08	1.6026e+08	1.30616e+08	1.63796e+08	1.3134e+08	1.1562e+08	1.19219e+08	1.37356e+08	1.06406e+08	1.09595e+08	1.40826e+08	1.40364e+08	1.29076e+08	1.25401e+08	1.33617e+08	1.23923e+08	High	High	High	High	High	High	High	High	High	High	High	High	High	High	High	High	High
Q61735	3	ENSMUSG00000055447	Cd47	Leukocyte surface antigen CD47 OS=Mus musculus OX=10090 GN=Cd47 PE=1 SV=2	1.123	1.742	0.519844	0.000525178	3.14442e+06	3.02282e+06	3.19224e+06	5.42834e+06	4.65998e+06	6.32874e+06	4.53173e+06	4.62796e+06	3.51075e+06	8.14793e+06	6.80405e+06	9.40357e+06	4.70001e+06	3.04407e+06	3.187e+06	3.66418e+06	3.37235e+06	2.97928e+06	3.24948e+06	3.26942e+06	4.90098e+06	3.53279e+06	3.61954e+06	4.34936e+06	High	High	High	High	High	High	High	High	High	High	High	High	High	High	High	High	High
Q9JM96	2	ENSMUSG00000041598	Cdc42ep4	Cdc42 effector protein 4 OS=Mus musculus OX=10090 GN=Cdc42ep4 PE=1 SV=1	0.091	0.01	1e-17	1e-17				525950	495103								456224		390258	632636	325517		1.80464e+06			168337			Not Found	Not Found	Not Found	Peak Found	High	Not Found	Not Found	Not Found	Not Found	Not Found	Not Found	Not Found	High	Not Found	High	High	High
P46414	5	ENSMUSG00000003031	Cdkn1b	Cyclin-dependent kinase inhibitor 1B OS=Mus musculus OX=10090 GN=Cdkn1b PE=1 SV=2	1.431	1.049	0.0375383	0.78843	3.50306e+06	4.72219e+06	4.46762e+06	4.26008e+06	2.41421e+06	4.18914e+06	1.50514e+06	802742	1.47645e+06	1.66968e+06	782269	1.09038e+06	3.54589e+06	2.37951e+06	2.62413e+06	3.98639e+06	1.86162e+06	2.84602e+06	2.06139e+06	880826	1.01419e+06	853065	562378	538958	High	High	High	High	High	High	Peak Found	High	High	High	High	High	High	High	Peak Found	High	Peak Found
P97817	5	ENSMUSG00000030878	Cdr2	Cerebellar degeneration-related protein 2 OS=Mus musculus OX=10090 GN=Cdr2 PE=1 SV=2	1.452	1.213	0.0292225	0.27794	4.03131e+06	4.29579e+06	4.10638e+06	2.52603e+06	3.51388e+06	3.46236e+06	2.53569e+06	2.89407e+06	3.19884e+06	3.96968e+06	2.3933e+06	3.93286e+06	2.82171e+06	2.87837e+06	3.16857e+06	3.17603e+06	2.64215e+06	3.15836e+06	3.98954e+06	4.74632e+06	2.13971e+06	2.47994e+06	3.79493e+06	2.56026e+06	High	High	High	Peak Found	Peak Found	High	Peak Found	Peak Found	High	High	Peak Found	High	Peak Found	High	High	Peak Found	Peak Found
Q6RT24	2	ENSMUSG00000045328	Cenpe	Centromere-associated protein E OS=Mus musculus OX=10090 GN=Cenpe PE=1 SV=1	4.547	3.09	1e-17	5.50595e-11	1.06167e+07	1.56894e+07		518909	1.61632e+07	701280	7.10942e+06	1.06655e+07		1.05657e+06	1.46917e+06	942585	1.29099e+06	512205	1.17043e+06	468147		935722	1.50764e+06	991690	1.50919e+06	1.0182e+06	1.70412e+06		Peak Found	Peak Found	Not Found	Peak Found	Peak Found	Peak Found	Peak Found	Peak Found	Not Found	Peak Found	Peak Found	Peak Found	Peak Found	Peak Found	Peak Found	Peak Found	Not Found
Q6P5D4	22	ENSMUSG00000036403	Cep135	Centrosomal protein of 135 kDa OS=Mus musculus OX=10090 GN=Cep135 PE=1 SV=1	1.095	0.798	0.679606	0.0345213	632238	1.46513e+06	631476	509279	1.21652e+06	1.29303e+06	1.45535e+07	1.10394e+07	1.68154e+07	1.60742e+07	1.09758e+07	1.00511e+07	554334	311503	535501	427827	174173	461825	1.36048e+07	1.36232e+07	7.9135e+06	4.60594e+06	9.00869e+06	8.6849e+06	Peak Found	Peak Found	Peak Found	Peak Found	Peak Found	Peak Found	High	High	High	High	High	High	Peak Found	Peak Found	Peak Found	Peak Found	Peak Found
Q60952	11	ENSMUSG00000038241	Cep250	Centrosome-associated protein CEP250 OS=Mus musculus OX=10090 GN=Cep250 PE=1 SV=4	1.278	0.529	0.244409	5.41372e-06	987898	889841	1.15334e+06	619230	777353	821269	2.65466e+06	3.273e+06	2.62958e+06	3.49436e+06	1.80757e+06	2.41282e+06	832278	617509	635872	638864	538719	1.00278e+06	6.52037e+06	5.72821e+06	3.79197e+06	1.44248e+06	5.33509e+06	4.0847e+06	Peak Found	High	Peak Found	Peak Found	Peak Found	Peak Found	Peak Found	High	High	High	High	High	High	Peak Found	Peak Found	Peak Found	High
Q99NF3	2	ENSMUSG00000029790	Cep41	Centrosomal protein of 41 kDa OS=Mus musculus OX=10090 GN=Cep41 PE=1 SV=1	100	0.611	1e-17	0.0230638	145839	336052	149867	426099	346181		458774	372455	561629	411396	192735	466425		243406				193479	773313	773220	632499	655136	1.00104e+06	719304	Peak Found	Peak Found	Peak Found	Peak Found	Peak Found	Not Found	Peak Found	Peak Found	Peak Found	High	Peak Found	Peak Found	Not Found	Peak Found	Not Found	Not Found	Not Found
P18760	11	ENSMUSG00000056201	Cfl1	Cofilin-1 OS=Mus musculus OX=10090 GN=Cfl1 PE=1 SV=3	1.277	0.932	0.0340274	0.659036	5.05885e+07	6.07179e+07	62976392	4.11595e+07	4.26428e+07	6.29718e+07	6.07213e+07	5.65113e+07	5.8651e+07	5.33787e+07	5.00196e+07	5.65494e+07	9.15579e+07	5.1575e+07	3.88962e+07	7.10467e+07	4.63542e+07	4.96534e+07	6.59629e+07	6.43047e+07	5.17628e+07	4.35889e+07	8.83279e+07	3.86485e+07	High	High	High	High	High	High	High	High	High	High	High	High	High	High	High	High	High
Q8BHG9	3	ENSMUSG00000054604	Cggbp1	CGG triplet repeat-binding protein 1 OS=Mus musculus OX=10090 GN=Cggbp1 PE=1 SV=1	1.825	0.977	0.00263773	0.872961	704393	1.07811e+06	2.03998e+06	1.94573e+06	1.9219e+06	5.73502e+06	134190		588356	147753		227269	845180	494339	653193	4.05817e+06	1.86078e+06	589748	8.50141e+06	744836		212259	445709	278536	High	High	High	High	High	High	Peak Found	Not Found	High	Peak Found	Not Found	Peak Found	High	High	High	High	High
Q9CRB9	11	ENSMUSG00000053768	Chchd3	MICOS complex subunit Mic19 OS=Mus musculus OX=10090 GN=Chchd3 PE=1 SV=1	0.84	0.72	0.363551	0.00982625	2.01914e+06	1.57534e+06	1.73817e+06	1.40141e+06	1.69947e+06	1.88847e+06	2.43146e+07	2.50584e+07	2.6638e+07	2.65617e+07	1.58953e+07	2.48947e+07	3.73243e+06	2.2801e+06	1.5885e+06	2.69161e+06	1.52239e+06	1.56929e+06	3.78977e+07	4.17944e+07	2.05692e+07	1.51548e+07	2.46745e+07	2.23156e+07	High	High	High	Peak Found	Peak Found	Peak Found	High	High	High	High	High	High	High	Peak Found	Peak Found	High	Peak Found
Q91VN4	5	ENSMUSG00000030086	Chchd6	MICOS complex subunit Mic25 OS=Mus musculus OX=10090 GN=Chchd6 PE=1 SV=2	1.125	0.761	0.471757	0.0243221	1.23936e+07	1.38487e+07	15318808	1.05613e+07	1.14595e+07	1.0967e+07	2.26133e+07	2.13336e+07	1.97418e+07	2.08235e+07	1.87537e+07	1.86476e+07	9.25819e+06	1.30492e+07	9.05925e+06	8.91578e+06	1.05394e+07	1.19091e+07	2.26388e+07	2.66539e+07	2.14442e+07	1.86535e+07	1.09308e+07	1.94806e+07	Peak Found	Peak Found	Peak Found	Peak Found	Peak Found	Peak Found	High	High	High	High	High	Peak Found	Peak Found	Peak Found	Peak Found	Peak Found	Peak Found
Q9DB34	5	ENSMUSG00000033916	Chmp2a	Charged multivesicular body protein 2a OS=Mus musculus OX=10090 GN=Chmp2a PE=1 SV=1	1.861	1.203	8.86986e-05	0.277001	5.32453e+06	6.4462e+06	6.86461e+06	3.47098e+06	3.93593e+06	5.47337e+06	1.93933e+06	2.48928e+06	3.65281e+06	2.8278e+06	2.36974e+06	3.09178e+06	3.61935e+06	2.26393e+06	2.27307e+06	4.5648e+06	1.08988e+06	2.69594e+06	2.63471e+06	2.41223e+06	1.44848e+06	1.20549e+06	1.45432e+06	1.09286e+06	High	High	High	High	High	High	High	Peak Found	High	High	High	High	High	High	Peak Found	High	Peak Found
Q9D8B3	3	ENSMUSG00000038467	Chmp4b	Charged multivesicular body protein 4b OS=Mus musculus OX=10090 GN=Chmp4b PE=1 SV=2	2.309	0.962	0.000134438	0.83357	1.40907e+06	1.46455e+06	1.57213e+06	696360	358246	1.32294e+06	554999	436643	1.08998e+06	517919	196933	874366	1.42016e+06	145941	142836	1.53528e+06		472715	1.35837e+06	1.58981e+06	231048	251089	924848	221103	High	High	High	Peak Found	Peak Found	High	Peak Found	Peak Found	Peak Found	Peak Found	Peak Found	Peak Found	Peak Found	Peak Found	Peak Found	High	Not Found
Q9CY57	5	ENSMUSG00000001017	Chtop	Chromatin target of PRMT1 protein OS=Mus musculus OX=10090 GN=Chtop PE=1 SV=2	2.473	1.151	1.70441e-09	0.675582	7.06966e+06	1.01527e+07	9.97271e+06	1.51291e+06	1.7662e+06	9.45914e+06	154469	152012	807836	130825		142009	7.07068e+06	1.52758e+06	1.98797e+06	8.48455e+06	1.27724e+06	1.89607e+06	2.22441e+07	1.30192e+06	171725		266575	90806.2	High	High	High	High	High	High	Peak Found	Peak Found	High	Peak Found	Not Found	Peak Found	High	High	High	High	High
Q91WS0	5	ENSMUSG00000037710	Cisd1	CDGSH iron-sulfur domain-containing protein 1 OS=Mus musculus OX=10090 GN=Cisd1 PE=1 SV=1	1.755	0.772	0.000478511	0.0631902	6.20098e+06	6.36054e+06	7.21791e+06	1.60981e+06	2.40668e+06	5.32818e+06	4.21926e+07	3.47077e+07	3.92954e+07	3.49951e+07	2.97167e+07	3.18991e+07	7.48572e+06	2.37828e+06	991441	6.34761e+06	1.47469e+06	2.43808e+06	6.57724e+07	6.49482e+07	3.30145e+07	2.5393e+07	4.04124e+07	3.47337e+07	High	High	High	High	High	High	High	High	High	High	High	High	High	High	High	High	High
Q9CQB5	3	ENSMUSG00000028165	Cisd2	CDGSH iron-sulfur domain-containing protein 2 OS=Mus musculus OX=10090 GN=Cisd2 PE=1 SV=1	2.371	0.948	5.15686e-05	0.757663	1.54928e+06	2.48341e+06	2.9752e+06	635115	750361	2.60214e+06	693188	703296	923267	622184	564158	624776	1.62206e+06	738029	875685	2.11394e+06	651593	965239	6.96654e+06	1.19064e+06	894747	568239	664402	1.09483e+06	Peak Found	High	High	Peak Found	Peak Found	High	Peak Found	Peak Found	Peak Found	Peak Found	Peak Found	Peak Found	Peak Found	Peak Found	Peak Found	Peak Found	Peak Found
Q9QYB1	4	ENSMUSG00000037242	Clic4	Chloride intracellular channel protein 4 OS=Mus musculus OX=10090 GN=Clic4 PE=1 SV=3	0.29	1.107	3.09359e-10	0.591375	152800	746586	612004	515898	307828		7.91664e+06	6.58922e+06	8.70214e+06	7.62581e+06	7.57741e+06	7.69265e+06	2.78562e+06	3.37935e+06	3.7541e+06	3.90889e+06	3.04678e+06	2.94607e+06	8.66677e+06	1.11393e+07	1.00809e+07	6.50889e+06	1.38221e+07	1.19605e+07	Peak Found	High	Peak Found	Peak Found	High	Not Found	High	High	High	High	High	High	High	High	High	High	High
O08585	7	ENSMUSG00000028478	Clta	Clathrin light chain A OS=Mus musculus OX=10090 GN=Clta PE=1 SV=2	1.55	1.093	0.000804988	0.655435	1.86908e+07	1.93559e+07	2.12058e+07	1.12057e+07	8.51722e+06	1.8046e+07	1.46892e+07	1.18927e+07	1.67786e+07	1.59242e+07	9.81249e+06	1.85303e+07	1.44317e+07	7.96989e+06	8.73061e+06	1.71525e+07	7.00904e+06	9.69873e+06	1.88589e+07	2.13209e+07	1.24665e+07	9.91534e+06	1.19114e+07	1.08313e+07	High	High	High	High	High	High	High	High	High	High	High	High	High	High	High	High	High
Q06890	8	ENSMUSG00000022037	Clu	Clusterin OS=Mus musculus OX=10090 GN=Clu PE=1 SV=1	1.483	1.916	0.0265585	5.6442e-07	3.19556e+06	2.3943e+06	2.45995e+06	6.02608e+06	3.77568e+06	5.57918e+06	1.48242e+07	1.55169e+07	1.67676e+07	2.66691e+07	2.15577e+07	2.51337e+07	2.22765e+06	1.82974e+06	1.84866e+06	2.29352e+06	1.56218e+06	3.3461e+06	9.46162e+06	1.38988e+07	1.58324e+07	1.08577e+07	6.6712e+06	1.38867e+07	High	High	High	High	High	High	High	High	High	High	High	High	High	High	High	High	High
Q8R4N0	5	ENSMUSG00000025545	Clybl	Citramalyl-CoA lyase, mitochondrial OS=Mus musculus OX=10090 GN=Clybl PE=1 SV=2	0.621	1.386	0.0747424	0.0467767	120057	231426		463697	385545	628195	1.97276e+06	2.30854e+06	2.25689e+06	3.15921e+06	2.40982e+06	3.40582e+06	789224	310727	294435	432895	391638	282522	1.5655e+06	2.12279e+06	1.43082e+06	1.45591e+06	2.61685e+06	2.26662e+06	Peak Found	Peak Found	Not Found	Peak Found	Peak Found	Peak Found	High	High	Peak Found	High	High	High	Peak Found	Peak Found	Peak Found	Peak Found	Peak Found
Q9DAW9	7	ENSMUSG00000053931	Cnn3	Calponin-3 OS=Mus musculus OX=10090 GN=Cnn3 PE=1 SV=1	1.001	1.544	0.938104	0.00874271	1.09156e+07	1.0412e+07	1.0017e+07	1.18749e+07	1.1406e+07	1.09842e+07	4.29985e+06	3.61378e+06	3.87141e+06	4.25458e+06	2.8321e+06	4.62277e+06	9.58654e+06	9.59716e+06	1.00959e+07	8.92585e+06	8.90555e+06	1.10913e+07	3.14161e+06	1.85515e+06	3.01687e+06	3.60512e+06	1.7856e+06	2.25021e+06	High	High	High	High	High	High	High	High	High	High	High	High	High	High	High	High	High
Q8C5L3	3	ENSMUSG00000020166	Cnot2	CCR4-NOT transcription complex subunit 2 OS=Mus musculus OX=10090 GN=Cnot2 PE=1 SV=2	0.44	1.575	0.000187939	0.0234684	119447		114139	1.23235e+06	1.31761e+06	200781	1.23802e+06	1.46009e+06	1.15062e+06	1.52354e+06	809025	1.49299e+06	133899	1.01296e+06	988703	195280	984564	993760	505225	310130	262750	1.27474e+06	820108	303223	Peak Found	High	Peak Found	Peak Found	High	Peak Found	Peak Found	Peak Found	Peak Found	Peak Found	Peak Found	Peak Found	Peak Found	Peak Found	Peak Found	Peak Found	Peak Found
Q5M8N0	6	ENSMUSG00000044629	Cnrip1	CB1 cannabinoid receptor-interacting protein 1 OS=Mus musculus OX=10090 GN=Cnrip1 PE=1 SV=1	1.201	1.535	0.227872	0.0020363	1.28448e+07	1.30151e+07	1.18783e+07	1.42291e+07	1.48367e+07	1.37242e+07	9.43712e+06	1.05083e+07	8.55082e+06	9.42832e+06	9.31052e+06	1.00136e+07	1.43158e+07	1.1268e+07	1.13005e+07	1.02195e+07	1.06081e+07	1.03098e+07	6.05753e+06	6.52051e+06	8.29956e+06	7.72683e+06	6.43081e+06	6.54047e+06	High	High	High	High	High	High	High	High	High	High	High	High	High	High	High	High	High
O89079	6	ENSMUSG00000055681	Cope	Coatomer subunit epsilon OS=Mus musculus OX=10090 GN=Cope PE=1 SV=3	1.771	0.968	0.00349189	0.720768	2.10752e+06	3.02168e+06	2.93782e+06	1.71692e+06	1.63775e+06	3.17282e+06	1.84017e+06	1.65536e+06	2.35775e+06	2.28852e+06	1.59142e+06	2.25353e+06	3.29983e+06	1.62062e+06	1.72939e+06	3.31725e+06	623300	722347	3.5693e+06	3.16984e+06	2.0658e+06	1.41445e+06	4.04519e+06	1.44107e+06	High	High	High	Peak Found	Peak Found	High	High	Peak Found	Peak Found	Peak Found	High	Peak Found	High	Peak Found	Peak Found	High	High
O88544	15	ENSMUSG00000035297	Cops4	COP9 signalosome complex subunit 4 OS=Mus musculus OX=10090 GN=Cops4 PE=1 SV=1	1.657	0.83	0.000519263	0.0878034	1.31205e+07	1.80563e+07	1.90359e+07	5.1784e+06	4.7477e+06	1.72235e+07	7.83201e+06	7.84384e+06	9.979e+06	1.03417e+07	6.22754e+06	8.69507e+06	1.81593e+07	5.30129e+06	6.71567e+06	1.75165e+07	4.98793e+06	6.10593e+06	1.63303e+07	1.56745e+07	7.04335e+06	4.746e+06	1.34251e+07	6.3037e+06	High	High	High	High	High	High	High	High	High	High	High	High	High	High	High	High	High
Q9CZ04	9	ENSMUSG00000030127	Cops7a	COP9 signalosome complex subunit 7a OS=Mus musculus OX=10090 GN=Cops7a PE=1 SV=2	1.894	0.761	1.68794e-05	0.0527842	5.15121e+06	8.52735e+06	8.66238e+06	3.24935e+06	3.26184e+06	6.61862e+06	2.53856e+06	4.21382e+06	4.69391e+06	2.82498e+06	2.11266e+06	2.62561e+06	7.455e+06	3.63366e+06	3.27051e+06	7.53481e+06	1.0988e+06	2.22143e+06	6.50371e+06	5.78144e+06	3.52284e+06	3.71598e+06	6.14401e+06	3.90481e+06	High	High	High	High	Peak Found	High	Peak Found	High	Peak Found	High	Peak Found	Peak Found	High	High	High	High	High
Q8BV13	3	ENSMUSG00000026240	Cops7b	COP9 signalosome complex subunit 7b OS=Mus musculus OX=10090 GN=Cops7b PE=1 SV=1	0.01	0.01	1e-17	1e-17						175245			51172.2			168626	297681			170002			442159	513346	139179		265827		Not Found	Not Found	Not Found	Not Found	Not Found	High	Not Found	Not Found	Peak Found	Not Found	Not Found	Peak Found	High	Not Found	Not Found	Peak Found	Not Found
P61924	6	ENSMUSG00000060992	Copz1	Coatomer subunit zeta-1 OS=Mus musculus OX=10090 GN=Copz1 PE=1 SV=1	1.634	0.922	0.0169476	0.510966	1.92315e+06	2.34058e+06	3.45912e+06	781435	1.09198e+06	2.62377e+06	3.06543e+06	3.22021e+06	3.40186e+06	3.03893e+06	2.26934e+06	2.53861e+06	2.99986e+06	1.04992e+06	717122	2.80158e+06	642209	974551	4.54974e+06	4.26687e+06	2.46028e+06	1.94214e+06	3.50856e+06	2.56098e+06	High	High	High	High	Peak Found	High	High	High	High	Peak Found	High	Peak Found	High	Peak Found	Peak Found	High	Peak Found
Q9WUM3	7	ENSMUSG00000024835	Coro1b	Coronin-1B OS=Mus musculus OX=10090 GN=Coro1b PE=1 SV=1	1.093	1.415	0.590091	0.0388252	5.7741e+06	6.04726e+06	4.92772e+06	6.09831e+06	7.35903e+06	6.29398e+06	4.32792e+06	4.35503e+06	2.62874e+06	4.47716e+06	4.9069e+06	6.419e+06	6.50468e+06	5.70215e+06	6.73356e+06	5.2832e+06	4.90997e+06	5.48943e+06	3.36336e+06	3.36186e+06	4.12395e+06	4.99793e+06	3.01579e+06	4.07134e+06	High	High	High	High	High	High	High	High	High	High	High	High	High	High	High	High	High
P19783	9	ENSMUSG00000031818	Cox4i1	Cytochrome c oxidase subunit 4 isoform 1, mitochondrial OS=Mus musculus OX=10090 GN=Cox4i1 PE=1 SV=2	1.392	0.655	0.025789	0.00192139	1.45123e+07	1.75314e+07	1.66904e+07	9.06756e+06	1.04534e+07	1.2524e+07	1.09429e+08	1.07769e+08	1.33423e+08	8.95478e+07	7.95168e+07	8.40825e+07	2.34444e+07	9.7079e+06	9.00545e+06	1.94074e+07	7.07048e+06	1.02434e+07	1.6756e+08	1.78614e+08	8.67442e+07	7.83386e+07	1.6411e+08	1.17332e+08	High	High	High	High	High	High	High	High	High	High	High	High	High	High	High	High	High
P12787	8	ENSMUSG00000000088	Cox5a	Cytochrome c oxidase subunit 5A, mitochondrial OS=Mus musculus OX=10090 GN=Cox5a PE=1 SV=2	1.111	0.677	0.516258	0.00432002	7.2545e+06	9.49258e+06	1.05821e+07	3.98873e+06	5.01306e+06	8.15856e+06	5.47534e+07	6.13214e+07	6.20074e+07	4.68122e+07	4.0719e+07	3.53469e+07	1.57873e+07	5.69516e+06	3.78938e+06	9.81065e+06	4.11874e+06	4.81575e+06	7.48915e+07	1.00798e+08	4.28093e+07	3.79025e+07	9.11838e+07	6.22847e+07	High	High	High	High	High	High	High	High	High	High	High	High	High	High	High	High	High
P19536	5	ENSMUSG00000061518	Cox5b	Cytochrome c oxidase subunit 5B, mitochondrial OS=Mus musculus OX=10090 GN=Cox5b PE=1 SV=1	1.498	0.714	0.00890265	0.0118444	5.4172e+06	5.93748e+06	6.89108e+06	2.10779e+06	3.25322e+06	5.44109e+06	3.62748e+07	3.19704e+07	3.23668e+07	2.80498e+07	2.14952e+07	1.9772e+07	6.27297e+06	3.75407e+06	2.01241e+06	6.07359e+06	2.11769e+06	2.85426e+06	4.67346e+07	5.8764e+07	2.92545e+07	2.43698e+07	3.14424e+07	3.54778e+07	High	High	High	Peak Found	High	High	High	High	High	High	High	High	High	High	Peak Found	High	Peak Found
Q9CPQ1	5	ENSMUSG00000014313	Cox6c	Cytochrome c oxidase subunit 6C OS=Mus musculus OX=10090 GN=Cox6c PE=1 SV=3	1.276	0.627	0.182347	0.000100039	2.83738e+06	3.77239e+06	4.42248e+06	786447	1.49156e+06	3.32374e+06	1.67105e+07	1.82441e+07	2.14979e+07	1.46685e+07	1.06963e+07	9.54835e+06	5.06155e+06	2.10635e+06	1.68766e+06	3.65084e+06	1.16091e+06	2.7115e+06	4.09785e+07	3.3937e+07	1.55599e+07	1.17328e+07	1.6863e+07	1.5309e+07	High	High	High	Peak Found	Peak Found	High	High	High	High	High	High	High	High	Peak Found	Peak Found	High	Peak Found
Q00493	6	ENSMUSG00000037852	Cpe	Carboxypeptidase E OS=Mus musculus OX=10090 GN=Cpe PE=1 SV=2	0.623	0.766	0.010788	0.059039	832834	1.02173e+06	2.05787e+06	2.32377e+06	1.74541e+06	2.00913e+06	1.56906e+06	1.4585e+06	1.7263e+06	1.42081e+06	1.63845e+06	1.33676e+06	2.83656e+06	3.25675e+06	2.13437e+06	2.43774e+06	3.86981e+06	3.37401e+06	2.88466e+06	2.53899e+06	2.64106e+06	1.94644e+06	2.27952e+06	2.93748e+06	High	High	Peak Found	High	High	High	Peak Found	Peak Found	High	High	High	High	Peak Found	High	High	High	High
Q80WM3	10	ENSMUSG00000024519	Cplx4	Complexin-4 OS=Mus musculus OX=10090 GN=Cplx4 PE=1 SV=2	1.492	0.82	0.00060543	0.155041	3.61904e+07	4.73496e+07	5.48843e+07	2.2061e+07	1.66377e+07	4.64469e+07	2.55225e+07	2.38753e+07	3.53293e+07	2.81641e+07	1.83976e+07	2.79603e+07	4.77732e+07	1.65456e+07	2.45942e+07	5.86707e+07	2.19903e+07	2.06144e+07	5.07024e+07	5.58945e+07	2.81861e+07	1.60414e+07	5.38521e+07	2.3105e+07	High	High	High	High	High	High	High	High	High	High	High	High	High	High	High	High	High
P06956	8		cre	Recombinase cre OS=Escherichia phage P1 OX=10678 GN=cre PE=1 SV=1	8.315	1.259	1e-17	0.344273	4.92075e+06	9.36701e+06	3.52763e+06	1.38271e+07	9.20859e+06	3.56208e+07	612865	223086	580055	2.18206e+06	797298	2.32077e+06		233001	1.63793e+06		560801	899850	577424		479754	356109	299138	339423	High	High	High	High	High	High	Peak Found	Peak Found	Peak Found	High	Peak Found	High	Not Found	Peak Found	Peak Found	Not Found	Peak Found
Q01147	3	ENSMUSG00000025958	Creb1	Cyclic AMP-responsive element-binding protein 1 OS=Mus musculus OX=10090 GN=Creb1 PE=1 SV=1	0.852	1.657	0.25732	0.0167139	6.97759e+06	7.06576e+06	6.45254e+06	8.54375e+06	7.65849e+06	6.99788e+06	696190	389612	1.35474e+06	434009	748340	703568	5.68274e+06	8.00828e+06	8.16165e+06	6.94849e+06	6.89549e+06	7.61434e+06	1.1683e+06		800260	1.25277e+06	461619	51668.8	High	High	High	High	High	High	High	Peak Found	High	High	High	Peak Found	High	High	High	High	High
Q8CJ40	119	ENSMUSG00000040860	Crocc	Rootletin OS=Mus musculus OX=10090 GN=Crocc PE=1 SV=2	1.46	0.789	0.00116041	0.0892843	1.30471e+08	1.5677e+08	1.51893e+08	1.14661e+08	9.68673e+07	1.54655e+08	8.0861e+08	7.64867e+08	7.71755e+08	8.26154e+08	6.33701e+08	7.79642e+08	1.3294e+08	1.14967e+08	1.17842e+08	1.59653e+08	8.04716e+07	1.0991e+08	1.16805e+09	1.33295e+09	7.34977e+08	5.60118e+08	9.66854e+08	8.18278e+08	High	High	High	High	High	High	High	High	High	High	High	High	High	High	High	High	High
P24622	6	ENSMUSG00000024041	Cryaa	Alpha-crystallin A chain OS=Mus musculus OX=10090 GN=Cryaa PE=2 SV=1	0.894	0.443	0.436901	1.87667e-10	1.24347e+06	3.24858e+06	3.15702e+06	4.98254e+06	7.1955e+06	5.67978e+06	1.70747e+07	1.7849e+07	1.42577e+07	4.98617e+07	2.77564e+07	7.45695e+07	6.70567e+06	3.44908e+07	4.86741e+06	4.49571e+06	3.20243e+06	5.0825e+06	3.36604e+07	5.05527e+07	3.43137e+07	8.91686e+07	1.10606e+07	3.15579e+07	Peak Found	Peak Found	Peak Found	High	High	Peak Found	High	High	High	High	High	High	High	High	Peak Found	Peak Found	Peak Found
P23927	4	ENSMUSG00000032060	Cryab	Alpha-crystallin B chain OS=Mus musculus OX=10090 GN=Cryab PE=1 SV=2	1.212	0.579	0.204482	0.000266251	5.89465e+06	6.1053e+06	7.18667e+06	4.81653e+06	4.58551e+06	3.38424e+06	1.32528e+06	2.19848e+06	2.5338e+06	5.96868e+06	1.8018e+06	9.00977e+06	1.03252e+07	5.57337e+06	2.87097e+06	2.50893e+06	7.46076e+06	2.63395e+06	4.26226e+06	6.8152e+06	4.19706e+06	9.01181e+06	1.84613e+06	3.54964e+06	Peak Found	Peak Found	Peak Found	Peak Found	Peak Found	Peak Found	Peak Found	High	High	High	High	High	Peak Found	High	Peak Found	Peak Found	Peak Found
P02525	2	ENSMUSG00000000724	Cryba1	Beta-crystallin A1 OS=Mus musculus OX=10090 GN=Cryba1 PE=2 SV=2	0.01	0.01	1e-17	1e-17										310487		1.16383e+06		447751					501569	587196		1.50466e+06	187009		Not Found	Not Found	Not Found	Not Found	Not Found	Not Found	Not Found	Not Found	Not Found	High	Not Found	High	Not Found	High	Not Found	Not Found	Not Found
Q9JJV1	3	ENSMUSG00000006546	Cryba2	Beta-crystallin A2 OS=Mus musculus OX=10090 GN=Cryba2 PE=2 SV=3	0.01	0.385	1e-17	3.75833e-05								285483		904831	525551	1.25535e+06		740075		113739			344471	795603	437564	2.18597e+06	127016	269353	Not Found	Not Found	Not Found	Not Found	Not Found	Not Found	Not Found	High	Not Found	High	High	High	Not Found	Peak Found	Not Found	Peak Found	Not Found
P62696	10	ENSMUSG00000042240	Crybb2	Beta-crystallin B2 OS=Mus musculus OX=10090 GN=Crybb2 PE=1 SV=2	0.767	0.444	0.0841793	2.47247e-11	1.90583e+06	834526	974650	3.15664e+06	3.68697e+06	4.35675e+06	7.46161e+06	7.50509e+06	4.8658e+06	3.18684e+07	2.00149e+07	3.93934e+07	3.27382e+06	2.8782e+07	2.89962e+06	6.20256e+06	971922	4.22168e+06	2.15105e+07	3.2283e+07	1.9709e+07	5.81488e+07	4.48031e+06	1.65232e+07	High	High	High	High	High	High	High	High	High	High	High	High	High	High	High	High	Peak Found
Q9JJU9	4	ENSMUSG00000029352	Crybb3	Beta-crystallin B3 OS=Mus musculus OX=10090 GN=Crybb3 PE=2 SV=3	0.01	0.458	1e-17	0.000456466								94772.4		917452	264421	1.3697e+06		485343					439989	832361	447854	3.05184e+06		439555	Not Found	Not Found	Not Found	Not Found	Not Found	Not Found	Not Found	Peak Found	Not Found	High	Peak Found	High	Not Found	Peak Found	Not Found	Not Found	Not Found
P04344	2	ENSMUSG00000073658	Crygb	Gamma-crystallin B OS=Mus musculus OX=10090 GN=Crygb PE=2 SV=4	0.01	0.178	1e-17	1e-17					301047	422657		194969		1.00611e+06	692334	978951	540797	1.13487e+06	243274	173227		174112	1.27225e+06	1.20896e+06	570741	966435	107008	430303	Not Found	Not Found	Not Found	Not Found	Peak Found	Peak Found	Not Found	Peak Found	Not Found	High	Peak Found	High	Peak Found	High	Peak Found	Peak Found	Not Found
O54983	14	ENSMUSG00000030905	Crym	Ketimine reductase mu-crystallin OS=Mus musculus OX=10090 GN=Crym PE=1 SV=1	1.201	1.421	0.109156	0.00629494	9.9592e+07	8.27704e+07	62950979	1.17216e+08	1.02457e+08	9.8377e+07	4.06849e+07	3.50991e+07	4.27481e+07	4.34327e+07	4.59076e+07	5.55899e+07	1.04193e+08	9.46676e+07	8.23764e+07	7.82208e+07	9.18277e+07	8.14438e+07	4.07451e+07	3.15959e+07	4.47789e+07	4.82718e+07	4.36339e+07	3.30839e+07	High	High	High	High	High	High	High	High	High	High	High	High	High	High	High	High	High
Q9CZU6	16	ENSMUSG00000005683	Cs	Citrate synthase, mitochondrial OS=Mus musculus OX=10090 GN=Cs PE=1 SV=1	0.914	0.729	0.478171	0.0217304	4.71194e+07	5.47929e+07	6.59878e+07	2.85216e+07	3.62187e+07	5.76184e+07	2.57479e+08	2.94642e+08	2.86985e+08	1.90098e+08	1.76554e+08	1.85619e+08	6.94911e+07	4.11329e+07	4.5308e+07	6.39594e+07	3.94698e+07	4.27147e+07	3.09279e+08	3.79479e+08	2.37386e+08	1.93829e+08	3.31714e+08	2.60918e+08	High	High	High	High	High	High	High	High	High	High	High	High	High	High	High	High	High
Q71M36	5	ENSMUSG00000032482	Cspg5	Chondroitin sulfate proteoglycan 5 OS=Mus musculus OX=10090 GN=Cspg5 PE=1 SV=2	1.118	1.314	0.538109	0.0497809	3.67583e+06	3.21411e+06	2.55946e+06	4.87956e+06	4.74191e+06	3.63525e+06	1.43028e+07	1.33052e+07	1.1768e+07	1.64409e+07	1.25942e+07	1.86068e+07	2.31094e+06	4.61985e+06	3.71066e+06	3.05232e+06	3.30584e+06	4.32292e+06	1.00916e+07	1.35718e+07	1.10438e+07	1.06942e+07	1.01228e+07	1.09405e+07	High	High	Peak Found	High	High	High	High	High	High	High	High	High	High	High	High	High	High
O88712	6	ENSMUSG00000037373	Ctbp1	C-terminal-binding protein 1 OS=Mus musculus OX=10090 GN=Ctbp1 PE=1 SV=2	1.448	0.927	0.0214836	0.695396	2.75777e+06	5.84148e+06	6.08362e+06	2.96662e+06	2.33734e+06	5.6393e+06	1.30368e+06	1.2261e+06	1.41047e+06	1.93698e+06	1.32428e+06	1.05075e+06	6.221e+06	3.3028e+06	4.07029e+06	6.35071e+06	2.75163e+06	3.95815e+06	1.64472e+06	1.04337e+06	1.26316e+06	1.47806e+06	1.30035e+06	1.15501e+06	High	High	High	High	High	High	Peak Found	Peak Found	Peak Found	High	High	Peak Found	High	High	High	High	High
Q8BG15	5	ENSMUSG00000033411	Ctdspl2	CTD small phosphatase-like protein 2 OS=Mus musculus OX=10090 GN=Ctdspl2 PE=1 SV=1	1.868	0.01	0.00290932	1e-17	1.011e+06	1.20935e+06	1.76861e+06	850876	767764	886434								158337	743773	652513	651664	216070	2.42236e+06			577753			High	Peak Found	Peak Found	High	High	High	Not Found	Not Found	Not Found	Not Found	Not Found	Not Found	Not Found	Peak Found	Peak Found	Peak Found	Peak Found
Q61301	2	ENSMUSG00000063063	Ctnna2	Catenin alpha-2 OS=Mus musculus OX=10090 GN=Ctnna2 PE=1 SV=3	0.757	0.523	0.0863016	0.00299083	1.90122e+06	1.89382e+06	3.85059e+06	3.74822e+06	1.7658e+06	5.83387e+06	240440	161119	534222	218741	281732	156373	6.01795e+06	3.8346e+06	3.68886e+06	5.14462e+06	4.66622e+06	4.10939e+06	1.05669e+06	215635	958966	1.15671e+06	1.60811e+06	206231	Peak Found	Peak Found	High	High	Peak Found	Peak Found	Peak Found	Peak Found	Peak Found	Peak Found	Peak Found	Peak Found	High	High	High	High	Peak Found
P10605	7	ENSMUSG00000021939	Ctsb	Cathepsin B OS=Mus musculus OX=10090 GN=Ctsb PE=1 SV=2	0.891	1.662	0.367299	0.000736671	1.23117e+07	1.23292e+07	1.12682e+07	1.15552e+07	1.39088e+07	1.06654e+07	6.31296e+06	6.86898e+06	7.38568e+06	7.57494e+06	5.59593e+06	7.80129e+06	1.38345e+07	1.35985e+07	1.21456e+07	1.0114e+07	1.24973e+07	9.96812e+06	4.73662e+06	3.09189e+06	7.8126e+06	7.27327e+06	3.72429e+06	4.52155e+06	High	High	High	High	High	High	High	High	High	High	High	High	High	High	High	High	High
Q9WTX6	9	ENSMUSG00000029686	Cul1	Cullin-1 OS=Mus musculus OX=10090 GN=Cul1 PE=1 SV=1	1.504	1	0.0184543	0.997842	2.96437e+06	3.68596e+06	3616713	2.11986e+06	2.1764e+06	3.74055e+06	1.69008e+06	1.59628e+06	1.60183e+06	1.26355e+06	1.20156e+06	1.5245e+06	4.05419e+06	2.20898e+06	2.30014e+06	3.50775e+06	1.49199e+06	2.34685e+06	2.00703e+06	1.83166e+06	1.62596e+06	1.35851e+06	1.89535e+06	1.4715e+06	High	High	High	High	High	High	High	High	High	High	High	High	High	High	High	High	Peak Found
Q8C5N3	6	ENSMUSG00000027014	Cwc22	Pre-mRNA-splicing factor CWC22 homolog OS=Mus musculus OX=10090 GN=Cwc22 PE=1 SV=1	0.725	0.91	0.0371282	0.451071	3.43055e+06	3.07689e+06	2.76806e+06	3.87137e+06	3.51884e+06	3.99145e+06	2.23896e+06	1.51357e+06	2.12762e+06	2.00779e+06	3.29352e+06	2.98895e+06	5.54787e+06	4.73248e+06	4.58771e+06	3.86137e+06	5.77295e+06	3.9804e+06	2.84828e+07	2.18431e+06	1.91248e+06	1.90841e+06	2.36838e+06	3.04534e+06	Peak Found	Peak Found	Peak Found	High	Peak Found	High	Peak Found	Peak Found	Peak Found	Peak Found	Peak Found	Peak Found	High	High	High	High	High
Q3TKY6	4	ENSMUSG00000021715	Cwc27	Spliceosome-associated protein CWC27 homolog OS=Mus musculus OX=10090 GN=Cwc27 PE=1 SV=1	0.703	0.506	0.0202473	1.17807e-07	2.33394e+06	3.84307e+06	2.48371e+06	2.72676e+06	2.91981e+06	2.97657e+06	2.72409e+07	2.19529e+07	3.14721e+06	6.00025e+06	1.65365e+07	1.07035e+07	7.80299e+06	6.11125e+06	4.74311e+06	3.4688e+06	5.51559e+06	3.51471e+06	3.11565e+07	3.76569e+07	2.54044e+07	4.55745e+07	3.41006e+07	6.33012e+07	Peak Found	Peak Found	Peak Found	High	Peak Found	Peak Found	Peak Found	Peak Found	High	Peak Found	Peak Found	Peak Found	Peak Found	High	High	Peak Found	High
P56395	3	ENSMUSG00000024646	Cyb5a	Cytochrome b5 OS=Mus musculus OX=10090 GN=Cyb5a PE=1 SV=2	0.923	0.01	0.767477	1e-17	1.31159e+06	1.11974e+06	993990	851495	975617	759862			95735.6				1.34231e+06	892658	1.24087e+06	1.30551e+06	575483	1.36726e+06	222831	175345	333589	218433	239654	149321	High	Peak Found	High	High	Peak Found	High	Not Found	High	High	Not Found	Not Found	Not Found	High	High	High	High	Peak Found
Q9D0M3	9	ENSMUSG00000022551	Cyc1	Cytochrome c1, heme protein, mitochondrial OS=Mus musculus OX=10090 GN=Cyc1 PE=1 SV=1	1.046	0.732	0.786521	0.0239587	3.54475e+06	5.05374e+06	5.56149e+06	3.64664e+06	3.86951e+06	4.99117e+06	4.43232e+07	4.01816e+07	5.58428e+07	3.96067e+07	3.65897e+07	3.04282e+07	8.63066e+06	4.85165e+06	4.10601e+06	6.84037e+06	2.86597e+06	4.94463e+06	6.56366e+07	6.22124e+07	4.18284e+07	3.35182e+07	4.99768e+07	4.39723e+07	High	High	High	High	High	High	High	High	High	High	High	High	High	High	High	High	High
P62897	6	ENSMUSG00000063694	Cycs	Cytochrome c, somatic OS=Mus musculus OX=10090 GN=Cycs PE=1 SV=2	1.243	0.621	0.0924171	0.000462598	1.2476e+07	2.48429e+07	2.55874e+07	8.63468e+06	1.07588e+07	1.72931e+07	7.58689e+07	7.92152e+07	9.15498e+07	6.4723e+07	5.8358e+07	3.9702e+07	1.63936e+07	1.26079e+07	1.45437e+07	1.88884e+07	8.5654e+06	1.1846e+07	1.20568e+08	1.07216e+08	6.13589e+07	6.30559e+07	6.26171e+07	6.76091e+07	High	High	High	High	High	High	High	High	High	High	High	High	High	High	High	High	High
Q8BHG2	2	ENSMUSG00000028608	Czib	CXXC motif containing zinc binding protein OS=Mus musculus OX=10090 GN=Czib PE=1 SV=1	0.626	1.086	0.00248488	0.694268	2.74767e+06	3.85872e+06	4.03261e+06	1.79883e+06	2.50281e+06	3.60092e+06	1.74542e+07	5.38201e+06	1.2842e+07	6.87892e+06	7.11225e+06	6.79465e+06	4.71691e+06	4.09981e+06	3.87346e+06	5.57182e+06	6.2574e+06	5.59672e+06	868568	882671	837953	1.12596e+06	698527	975365	Peak Found	Peak Found	Peak Found	High	Peak Found	Peak Found	Peak Found	Peak Found	Peak Found	High	High	Peak Found	High	High	High	High	High
Q8CIM3	7	ENSMUSG00000073609	D2hgdh	D-2-hydroxyglutarate dehydrogenase, mitochondrial OS=Mus musculus OX=10090 GN=D2hgdh PE=1 SV=3	0.697	0.737	0.0195908	0.0393187	5.00006e+06	3.94109e+06	2.91389e+06	3.73661e+06	4.01895e+06	2.33881e+06	5.50948e+06	3.85981e+06	4.23453e+06	3.48622e+06	3.33548e+06	2.25333e+06	2.13277e+06	3.43783e+06	4.60815e+06	3.90263e+06	5.42861e+06	4.84959e+06	3.81421e+06	5.63676e+06	2.94578e+06	4.06127e+06	6.09648e+06	5.65534e+06	Peak Found	Peak Found	Peak Found	Peak Found	Peak Found	Peak Found	High	High	High	High	High	High	Peak Found	Peak Found	Peak Found	Peak Found	Peak Found
Q8R1F0	2	ENSMUSG00000019362	D8Ertd738e	Leydig cell tumor 10 kDa protein homolog OS=Mus musculus OX=10090 GN=D8Ertd738e PE=3 SV=1	2.989	100	1.01679e-10	1e-17	4.03051e+06	4.9726e+06	5.75555e+06	1.70553e+06	2.20637e+06	4.49535e+06			184635	187908			1.62021e+06	1.28533e+06	1.13424e+06	2.71485e+06	816457	1.48763e+06	9.05872e+06						High	High	High	Peak Found	Peak Found	High	Not Found	Not Found	Peak Found	Peak Found	Not Found	Not Found	Peak Found	Peak Found	Peak Found	High	Peak Found
P31786	4	ENSMUSG00000026385	Dbi	Acyl-CoA-binding protein OS=Mus musculus OX=10090 GN=Dbi PE=1 SV=2	1.519	1.151	0.00440277	0.383877	9.42133e+06	1.27228e+07	1.65365e+07	8.03198e+06	6.09992e+06	1.75616e+07	5.75133e+06	4.66837e+06	6.82778e+06	7.11032e+06	4.33949e+06	5.24619e+06	1.56982e+07	7.99065e+06	6.38267e+06	1.28821e+07	6.2677e+06	9.10108e+06	5.66215e+06	8.15362e+06	5.48421e+06	4.19366e+06	7.06614e+06	3.6731e+06	High	High	High	High	High	High	High	High	High	High	High	High	High	High	High	High	High
Q8BHC4	4	ENSMUSG00000020935	Dcakd	Dephospho-CoA kinase domain-containing protein OS=Mus musculus OX=10090 GN=Dcakd PE=1 SV=1	1.181	0.593	0.417951	0.00132987	589677	1.23791e+06	1.74911e+06	1.0538e+06	157700	1.96273e+06	1.40421e+06	853436	1.98825e+06	1.57149e+06	1.28774e+06	1.58339e+06	2.08942e+06	899615	1.1012e+06	1.67473e+06	1.16996e+06	1.3125e+06	2.41687e+06	1.47398e+06	1.28133e+06	1.69492e+06	3.25914e+06	2.59117e+06	Peak Found	High	High	Peak Found	High	High	High	High	High	Peak Found	High	High	High	High	High	High	Peak Found
Q99KJ8	17	ENSMUSG00000025410	Dctn2	Dynactin subunit 2 OS=Mus musculus OX=10090 GN=Dctn2 PE=1 SV=3	1.291	0.953	0.027015	0.783927	3.09695e+07	3.71371e+07	4.03868e+07	2.74496e+07	2.28181e+07	3.69461e+07	5.07966e+07	5.0095e+07	5.97337e+07	5.85997e+07	4.53778e+07	5.51779e+07	3.74256e+07	2.53226e+07	2.36821e+07	3.31695e+07	2.30524e+07	2.66107e+07	6.04048e+07	7.22279e+07	4.89881e+07	6.13342e+07	6.78485e+07	5.61575e+07	High	High	High	High	High	High	High	High	High	High	High	High	High	High	High	High	High
Q99LD8	15	ENSMUSG00000007039	Ddah2	N(G),N(G)-dimethylarginine dimethylaminohydrolase 2 OS=Mus musculus OX=10090 GN=Ddah2 PE=1 SV=1	1.263	1.145	0.0427407	0.361108	1.45192e+08	1.61101e+08	1.59354e+08	1.00894e+08	1.0913e+08	1.53373e+08	2.22676e+07	1.86205e+07	2.96119e+07	1.88635e+07	2.04015e+07	1.61187e+07	1.18852e+08	1.09936e+08	1.13795e+08	1.2727e+08	9.48157e+07	9.651e+07	2.28991e+07	1.47965e+07	2.70672e+07	3.25265e+07	1.81174e+07	1.02001e+07	High	High	High	High	High	High	High	High	High	High	High	High	High	High	High	High	High
Q9Z1N5	11	ENSMUSG00000019432	Ddx39b	Spliceosome RNA helicase Ddx39b OS=Mus musculus OX=10090 GN=Ddx39b PE=1 SV=1	0.75	0.851	0.0175018	0.108989	6.62844e+07	7.72961e+07	1.04482e+08	8.8413e+07	7.78055e+07	1.07763e+08	9.90766e+06	6.83093e+06	1.33298e+07	7.16717e+06	9.10432e+06	7.62661e+06	1.09574e+08	9.71423e+07	1.07109e+08	9.81194e+07	1.16719e+08	9.3328e+07	1.95737e+07	5.06094e+06	1.38732e+07	2.29148e+07	1.57433e+07	6.81415e+06	High	High	High	High	High	High	High	High	High	High	High	High	High	High	High	High	High
Q62167	8	ENSMUSG00000000787	Ddx3x	ATP-dependent RNA helicase DDX3X OS=Mus musculus OX=10090 GN=Ddx3x PE=1 SV=3	1.295	1.361	0.09859	0.0283888	7.18458e+06	6.54331e+06	7.15112e+06	5.87042e+06	6.64304e+06	6.30895e+06	1.09056e+07	1.0397e+07	1.08026e+07	8.17978e+06	1.07684e+07	1.02692e+07	4.83405e+06	6.22638e+06	5.14064e+06	4.45897e+06	5.22045e+06	6.01945e+06	7.6656e+06	7.68058e+06	7.57147e+06	8.53723e+06	8.2296e+06	8.19291e+06	High	High	High	High	High	High	High	High	High	High	High	High	High	High	High	High	High
Q7TNV0	16	ENSMUSG00000021377	Dek	Protein DEK OS=Mus musculus OX=10090 GN=Dek PE=1 SV=1	0.997	1.509	0.976768	0.00281527	1.58418e+08	1.60106e+08	1.43041e+08	1.57497e+08	1.61622e+08	1.52383e+08	1.6383e+07	1.45999e+07	2.18514e+07	1.40196e+07	1.55847e+07	1.23546e+07	1.1468e+08	1.60235e+08	1.72014e+08	1.49485e+08	1.58113e+08	1.66037e+08	1.56585e+07	4.97758e+06	1.78051e+07	3.53665e+07	1.22213e+07	5.15851e+06	High	High	High	High	High	High	High	High	High	High	High	High	High	High	High	High	High
Q9CXR1	5	ENSMUSG00000021094	Dhrs7	Dehydrogenase/reductase SDR family member 7 OS=Mus musculus OX=10090 GN=Dhrs7 PE=1 SV=2	1	0.727	0.977843	0.0289725	4.29305e+06	4.34148e+06	4.12829e+06	4.32702e+06	4.33241e+06	3.99472e+06	1.1066e+06	1.50545e+06	1.68443e+06	1.80296e+06	1.26643e+06	1.90799e+06	5.94329e+06	5.2201e+06	5.18262e+06	5.32167e+06	4.78524e+06	5.42698e+06	2.22625e+06	2.19308e+06	2.02509e+06	2.29837e+06	3.05412e+06	1.76044e+06	High	High	Peak Found	High	High	High	Peak Found	Peak Found	High	High	High	High	High	High	High	High	High
Q8BMF4	16	ENSMUSG00000000168	Dlat	Dihydrolipoyllysine-residue acetyltransferase component of pyruvate dehydrogenase complex, mitochondrial OS=Mus musculus OX=10090 GN=Dlat PE=1 SV=2	0.749	0.871	0.0232521	0.341042	1.24654e+07	1.18031e+07	1.17823e+07	1.26838e+07	1.4174e+07	1.15021e+07	1.33709e+08	1.2453e+08	1.35748e+08	1.00534e+08	1.25242e+08	9.36967e+07	2.78674e+07	1.95992e+07	2.02037e+07	1.61997e+07	2.07052e+07	1.82431e+07	1.33346e+08	1.36271e+08	1.24564e+08	1.17008e+08	1.52203e+08	1.44452e+08	High	High	High	High	High	High	High	High	High	High	High	High	High	High	High	High	High
Q9DC23	2	ENSMUSG00000027006	Dnajc10	DnaJ homolog subfamily C member 10 OS=Mus musculus OX=10090 GN=Dnajc10 PE=1 SV=2	0.478	0.812	0.0210948	0.050852		96565.8	131931	154194		181039	1.26698e+07	1.32232e+07	1.06663e+07	1.28607e+07	1.21286e+07	1.3482e+07	348793	259665	893983	237859	397929	268605	1.13506e+07	1.10706e+07	1.16524e+07	1.30887e+07	8.41894e+06	1.10341e+07	Not Found	Peak Found	Peak Found	Peak Found	Not Found	Peak Found	Peak Found	High	Peak Found	Peak Found	Peak Found	High	Peak Found	High	Peak Found	High	High
Q91WT4	2	ENSMUSG00000034278	Dnajc17	DnaJ homolog subfamily C member 17 OS=Mus musculus OX=10090 GN=Dnajc17 PE=1 SV=2	100	0.01	1e-17	1e-17	342171	407452	703884	90540.5		454195							628797			426303			1.0551e+06				239960	174129	High	Peak Found	Peak Found	Peak Found	Not Found	High	Not Found	Not Found	Not Found	Not Found	Not Found	Not Found	High	Not Found	Not Found	High	Not Found
P60904	7	ENSMUSG00000000826	Dnajc5	DnaJ homolog subfamily C member 5 OS=Mus musculus OX=10090 GN=Dnajc5 PE=1 SV=1	1.127	1.289	0.287287	0.0457743	5.7717e+07	6.99917e+07	6.06718e+07	8.03897e+07	6.51808e+07	8.04447e+07	4.08457e+07	4.26307e+07	4.29136e+07	4.92848e+07	4.33907e+07	5.94128e+07	5.40971e+07	6.22859e+07	7.88085e+07	6.23961e+07	7.52115e+07	5.8975e+07	3.85838e+07	3.44104e+07	3.70396e+07	4.10637e+07	3.17554e+07	3.24399e+07	High	High	High	High	High	High	High	High	High	High	High	High	High	High	High	High	High
P39054	2	ENSMUSG00000033335	Dnm2	Dynamin-2 OS=Mus musculus OX=10090 GN=Dnm2 PE=1 SV=2	0.724	0.487	0.137104	6.95575e-06	296834	454753	550580	441983	265125	435031	1.63448e+06		1.78666e+06	1.41922e+06	854420	930489	865755	639298	782034	685022	359297	415769	2.24159e+06	2.54843e+06	2.18208e+06	2.10115e+06	2.592e+06	2.07608e+06	High	Peak Found	High	Peak Found	Peak Found	Peak Found	High	Not Found	Peak Found	High	Peak Found	High	Peak Found	High	Peak Found	Peak Found	Peak Found
O88508	13	ENSMUSG00000020661	Dnmt3a	DNA (cytosine-5)-methyltransferase 3A OS=Mus musculus OX=10090 GN=Dnmt3a PE=1 SV=2	1.624	1.225	0.0016511	0.572977	4.8643e+06	6.73142e+06	6.60947e+06	4.92071e+06	3.76914e+06	5.53924e+06		266946	74633.3	53799.8	60762.1	123439	4.45798e+06	3.71285e+06	4.29643e+06	2.13096e+06	2.62251e+06	3.38778e+06	2.06085e+07	54255.8	52120.9		89426.7		High	High	High	High	High	High	Not Found	Peak Found	Peak Found	Peak Found	Peak Found	Peak Found	High	High	High	High	Peak Found
P58269	9	ENSMUSG00000021221	Dpf3	Zinc finger protein DPF3 OS=Mus musculus OX=10090 GN=Dpf3 PE=1 SV=2	0.77	1.053	0.0379651	0.857314	1.00049e+07	1.06203e+07	1.35464e+07	1.40828e+07	1.05363e+07	1.33692e+07	580208	578184	1.37769e+06	674502	889576	504052	1.44289e+07	1.49392e+07	1.63392e+07	1.35232e+07	1.6671e+07	1.58588e+07	1.01282e+06	144540	796414	2.92218e+06	790159		High	High	High	High	High	High	Peak Found	Peak Found	Peak Found	High	High	Peak Found	High	High	High	High	High
P32233	5	ENSMUSG00000020457	Drg1	Developmentally-regulated GTP-binding protein 1 OS=Mus musculus OX=10090 GN=Drg1 PE=1 SV=1	0.62	0.995	0.0140888	0.882328	1.54788e+06	1.53488e+06	2.68613e+06	1.84405e+06	1.34395e+06	1.4322e+06	4.77446e+06	4.8076e+06	5.02447e+06	5.25439e+06	5.21354e+06	4.81724e+06	3.09539e+06	2.46869e+06	2.06105e+06	1.89165e+06	2.60568e+06	2.38327e+06	5.09758e+06	5.04313e+06	4.26403e+06	4.88531e+06	7.26114e+06	5.51691e+06	High	High	High	High	High	High	High	High	High	Peak Found	High	High	High	High	High	High	High
E9Q557	19	ENSMUSG00000054889	Dsp	Desmoplakin OS=Mus musculus OX=10090 GN=Dsp PE=1 SV=1	0.726	1.429	0.0661647	0.0098705	1.56353e+06	2.39163e+06	2.705e+06	2.36472e+06	1.2122e+06	892286	1.35415e+07	1.22399e+07	5.30133e+06	1.02871e+07	1.77535e+07	5.54673e+06	2.80271e+06	3.24152e+06	4.5055e+06	3.08526e+06	3.32022e+06	5.23976e+06	7.745e+06	7.03841e+06	7.44273e+06	6.10499e+06	3.47797e+06	1.5947e+07	Peak Found	High	Peak Found	Peak Found	Peak Found	Peak Found	High	High	High	High	High	High	Peak Found	Peak Found	High	High	Peak Found
Q9D0M5	2	ENSMUSG00000020483	Dynll2	Dynein light chain 2, cytoplasmic OS=Mus musculus OX=10090 GN=Dynll2 PE=1 SV=1	1.992	0.875	7.09813e-06	0.311849	5.36068e+06	7.15347e+06	7.19548e+06	2.01179e+06	2.67914e+06	6.64565e+06	2.30453e+06	1.73706e+06	2.19515e+06	2.32613e+06	1.65307e+06	1.7521e+06	6.93227e+06	2.39923e+06	2.93139e+06	7.0754e+06	1.37619e+06	3.04857e+06	2.3763e+07	3.04272e+06	3.62766e+06	2.23954e+06	1.93214e+06	1.99344e+06	High	High	High	Peak Found	High	High	Peak Found	Peak Found	Peak Found	Peak Found	Peak Found	Peak Found	High	Peak Found	High	High	Peak Found
Q9JMG1	7	ENSMUSG00000015092	Edf1	Endothelial differentiation-related factor 1 OS=Mus musculus OX=10090 GN=Edf1 PE=1 SV=1	1.788	0.91	0.000128408	0.511394	6.71707e+06	7.62817e+06	8.54906e+06	2.30133e+06	3.17785e+06	7.58785e+06	2.33472e+06	2.78789e+06	3.61744e+06	1.42194e+06	989642	1.58635e+06	5.594e+06	2.84837e+06	2.54802e+06	8.97051e+06	3.02119e+06	3.37211e+06	2.9287e+06	2.31928e+06	1.5651e+06	1.84099e+06	1.41199e+06	1.58752e+06	High	High	High	High	Peak Found	High	High	Peak Found	High	High	Peak Found	Peak Found	High	Peak Found	Peak Found	High	Peak Found
Q91YE3	6	ENSMUSG00000031987	Egln1	Egl nine homolog 1 OS=Mus musculus OX=10090 GN=Egln1 PE=1 SV=2	1.275	2.238	0.204181	7.16475e-07	761224	971384	1036554	3.3056e+06	2.69683e+06	1.81729e+06	1.57772e+06	2.49939e+06	2.01855e+06	3.27182e+06	2.42171e+06	3.34718e+06	1.1997e+06	1.36469e+06	1.13583e+06	521223	1.35871e+06	1.61736e+06	1.06488e+06	1.23108e+06	1.27839e+06	2.02324e+06	648414	1.0901e+06	Peak Found	High	High	High	Peak Found	High	Peak Found	High	Peak Found	High	High	High	Peak Found	Peak Found	Peak Found	High	Peak Found
Q9EQP2	3	ENSMUSG00000027293	Ehd4	EH domain-containing protein 4 OS=Mus musculus OX=10090 GN=Ehd4 PE=1 SV=1	1.015	1.852	0.992525	0.00977531	847323	572830	704977	576867	254930	658442	223898	509901	1.08599e+06	1.18188e+06	238595	1.02487e+06	300961	547989	1.23216e+06	284644	606369	512372	471651	449223	341890	368685	135954	614675	High	Peak Found	Peak Found	High	Peak Found	High	Peak Found	High	Peak Found	High	High	Peak Found	Peak Found	Peak Found	Peak Found	High	Peak Found
P48024	2	ENSMUSG00000035530	Eif1	Eukaryotic translation initiation factor 1 OS=Mus musculus OX=10090 GN=Eif1 PE=1 SV=2	1.91	0.939	0.00148875	0.722725	1.16257e+06	2.19641e+06	3.16174e+07	3.73169e+06	362776	6.25905e+06	448644	293768	5.7002e+06	1.29245e+06	371036	803872	8.13246e+06	1.0153e+06	916667	3.58977e+06	983322	1.00043e+06	1.56379e+07		570922	8.20755e+06	325146	1.05598e+06	Peak Found	High	High	Peak Found	Peak Found	High	Peak Found	Peak Found	Peak Found	Peak Found	Peak Found	Peak Found	High	Peak Found	Peak Found	High	Peak Found
Q8QZY1	16	ENSMUSG00000033047	Eif3l	Eukaryotic translation initiation factor 3 subunit L OS=Mus musculus OX=10090 GN=Eif3l PE=1 SV=1	1.494	1.028	0.0187962	0.967852	3.31521e+06	5.33023e+06	4.94093e+06	2.3119e+06	2.4523e+06	5.21823e+06	9.13289e+06	1.04779e+07	1.2126e+07	1.17994e+07	9.47803e+06	1.27974e+07	4.62398e+06	2.68356e+06	3.09783e+06	5.27506e+06	1.5458e+06	3.33932e+06	1.64138e+07	1.48543e+07	8.33474e+06	8.25525e+06	1.42803e+07	1.39169e+07	High	High	High	High	High	High	High	High	High	High	High	High	High	High	High	High	High
Q91VC3	23	ENSMUSG00000025580	Eif4a3	Eukaryotic initiation factor 4A-III OS=Mus musculus OX=10090 GN=Eif4a3 PE=1 SV=3	1.268	1.109	0.0394245	0.510875	8.91939e+07	9.51683e+07	9.75257e+07	7.10858e+07	7.02601e+07	9.59539e+07	1.75329e+07	1.68153e+07	1.86456e+07	1.49323e+07	1.54097e+07	1.49993e+07	7.66229e+07	7.05873e+07	7.62016e+07	8.2621e+07	5.81471e+07	6.73675e+07	1.88507e+07	1.38293e+07	1.79914e+07	2.61466e+07	1.42345e+07	1.25538e+07	High	High	High	High	High	High	High	High	High	High	High	High	High	High	High	High	High
P62869	8	ENSMUSG00000055839	Elob	Elongin-B OS=Mus musculus OX=10090 GN=Elob PE=1 SV=1	1.37	1.175	0.0127029	0.307524	2.19853e+07	2.23882e+07	2.12567e+07	1.83876e+07	1.36142e+07	1.81756e+07	1.34334e+07	1.34324e+07	1.55504e+07	1.51365e+07	1.36844e+07	1.63728e+07	1.81252e+07	1.48088e+07	1.40469e+07	1.94349e+07	1.09157e+07	1.24752e+07	1.55301e+07	1.57359e+07	1.17029e+07	1.39914e+07	1.30723e+07	1.31022e+07	High	High	High	High	High	High	High	High	High	High	High	High	High	High	High	High	High
Q9EQC4	4	ENSMUSG00000032262	Elovl4	Elongation of very long chain fatty acids protein 4 OS=Mus musculus OX=10090 GN=Elovl4 PE=1 SV=2	1.233	1.483	0.17189	0.0156459	6.534e+06	7.50164e+06	7.10477e+06	7.18395e+06	8.16094e+06	9.50524e+06	4.10161e+06	4.36915e+06	5.36128e+06	4.25702e+06	4.34136e+06	4.23717e+06	4.26688e+06	6.09758e+06	8.41038e+06	6.4704e+06	6.12417e+06	7.81473e+06	3.74843e+06	3.09806e+06	3.57229e+06	4.27815e+06	1.95745e+06	2.75756e+06	High	High	High	High	High	High	High	High	High	High	High	High	High	High	High	High	High
Q9EP72	6	ENSMUSG00000055943	Emc7	ER membrane protein complex subunit 7 OS=Mus musculus OX=10090 GN=Emc7 PE=1 SV=1	1.008	1.459	0.998399	0.0192535	3.38667e+06	2.08897e+06	2.61199e+06	2.78948e+06	2.61833e+06	1.79183e+06	2.01116e+06	1.95637e+06	2.81574e+06	2.49958e+06	2.17099e+06	2.24506e+06	3.17796e+06	2.53047e+06	3.29241e+06	2.96635e+06	3.53688e+06	3.46065e+06	2.38322e+06	1.26378e+06	2.04799e+06	2.75129e+06	2.47587e+06	1.90547e+06	Peak Found	High	Peak Found	High	High	Peak Found	High	High	High	High	High	High	High	High	High	High	High
Q03173	2	ENSMUSG00000022995	Enah	Protein enabled homolog OS=Mus musculus OX=10090 GN=Enah PE=1 SV=2	0.01	1.199	1e-17	0.511674				173796			250457	476259	618621	453655	225196	226666	196601	308228	188206	277984	282112	283886	556193	599483	486320	404338	377978	469302	Not Found	Not Found	Not Found	Peak Found	High	Not Found	Peak Found	High	High	Peak Found	Peak Found	Peak Found	High	High	Peak Found	High	Peak Found
Q9WV92	23	ENSMUSG00000024044	Epb41l3	Band 4.1-like protein 3 OS=Mus musculus OX=10090 GN=Epb41l3 PE=1 SV=1	2.025	0.832	1.43828e-06	0.38349	1.19237e+07	1.30091e+07	1.08019e+07	2.10978e+07	1.54117e+07	2.37873e+07	1.53024e+06	161076	462365	632237	618887	2.18914e+06	1.3659e+07	7.44127e+06	6.81363e+06	9.25418e+06	6.41203e+06	8.75875e+06	5.23388e+07	212781		1.19351e+06	979556	341425	High	High	High	High	High	High	Peak Found	Peak Found	Peak Found	Peak Found	Peak Found	Peak Found	High	High	High	High	High
Q03137	3	ENSMUSG00000026235	Epha4	Ephrin type-A receptor 4 OS=Mus musculus OX=10090 GN=Epha4 PE=1 SV=2	0.01	0.01	1e-17	1e-17				123547		115537							287525	300055	280923	298780	264165	226828	1.65828e+06			75893.8	69228		Not Found	High	High	Peak Found	Not Found	High	Not Found	Not Found	Not Found	Not Found	Not Found	Not Found	High	High	High	High	High
Q9WUA5	3	ENSMUSG00000055493	Epm2a	Laforin OS=Mus musculus OX=10090 GN=Epm2a PE=1 SV=2	100	100	1e-17	1e-17		506993		6.82847e+06		719266		677088		2.31935e+06	1.37995e+06	2.225e+06	90553.5											136642	Not Found	Peak Found	Not Found	High	Not Found	Peak Found	Not Found	Peak Found	Not Found	High	High	High	Peak Found	Not Found	Not Found	Not Found	Not Found
P84089	3	ENSMUSG00000021131	Erh	Enhancer of rudimentary homolog OS=Mus musculus OX=10090 GN=Erh PE=1 SV=1	1.651	1.034	0.000102905	0.824687	1.71945e+07	2.24102e+07	2.0873e+07	8.17317e+06	9.3279e+06	2.17376e+07	2.21141e+06	1.31299e+06	2.56584e+06	1.41575e+06	1.32121e+06	1.10661e+06	1.48975e+07	8.70043e+06	8.57055e+06	1.72112e+07	7.15106e+06	9.28779e+06	2.41558e+06	1.25385e+06	2.13913e+06	2.55054e+06	1.27884e+06	781550	High	High	High	High	High	High	High	High	High	High	Peak Found	High	High	High	High	High	High
Q61539	15	ENSMUSG00000021255	Esrrb	Steroid hormone receptor ERR2 OS=Mus musculus OX=10090 GN=Esrrb PE=1 SV=2	0.771	0.982	0.0369809	0.716984	1.58998e+07	1.61459e+07	1.8272e+07	2.05145e+07	2.18187e+07	2.04592e+07	1.37882e+07	1.58597e+07	1.12021e+07	2.229e+07	2.10661e+07	2.37046e+07	2.87665e+07	2.42507e+07	2.72083e+07	2.51228e+07	2.91903e+07	2.4428e+07	1.21551e+07	1.02943e+07	1.30521e+07	1.69034e+07	1.07607e+07	1.32105e+07	High	High	High	High	High	High	Peak Found	Peak Found	High	Peak Found	High	Peak Found	High	High	High	High	High
Q99LC5	13	ENSMUSG00000032314	Etfa	Electron transfer flavoprotein subunit alpha, mitochondrial OS=Mus musculus OX=10090 GN=Etfa PE=1 SV=2	0.716	0.952	0.00731476	0.779125	2.70754e+07	2.20071e+07	2.08329e+07	2.37037e+07	2.58952e+07	1.91061e+07	5.18807e+07	4.78298e+07	5.16178e+07	4.24649e+07	5.35903e+07	3.63262e+07	3.32964e+07	2.71276e+07	2.75674e+07	2.54912e+07	3.08197e+07	3.17101e+07	5.03804e+07	5.11285e+07	5.40326e+07	4.46938e+07	5.2263e+07	5.35561e+07	High	High	High	High	High	High	High	High	High	High	High	High	High	High	High	High	High
Q8C163	5	ENSMUSG00000042787	Exog	Nuclease EXOG, mitochondrial OS=Mus musculus OX=10090 GN=Exog PE=1 SV=1	0.606	0.694	0.0217853	0.0116263	568747	476750	397849	527830	222096	510199	4.2047e+06	3.29824e+06	4.82922e+06	3.28407e+06	3.12838e+06	2.81215e+06	562705	643052	848817	1.02269e+06	114031	886514	4.07571e+06	4.76361e+06	4.29969e+06	4.17739e+06	5.79789e+06	5.42915e+06	Peak Found	Peak Found	Peak Found	Peak Found	Peak Found	Peak Found	High	High	High	High	High	High	Peak Found	Peak Found	Peak Found	Peak Found	Peak Found
O08914	8	ENSMUSG00000034171	Faah	Fatty-acid amide hydrolase 1 OS=Mus musculus OX=10090 GN=Faah PE=1 SV=1	0.636	0.87	0.0135612	0.475292	1.76442e+06	572633	880390	2.62039e+06	2.15625e+06	1.81331e+06	1.49542e+06	869119	898404	1.59107e+06	990551	824831	2.12082e+06	2.65663e+06	2.62102e+06	2.4445e+06	3.96156e+06	3.17892e+06	2.20011e+06	1.42244e+06	1.69598e+06	1.74948e+06	3.10972e+06	1.86138e+06	Peak Found	Peak Found	High	High	Peak Found	High	Peak Found	High	High	High	High	High	High	High	High	High	High
P51880	2	ENSMUSG00000019874	Fabp7	Fatty acid-binding protein, brain OS=Mus musculus OX=10090 GN=Fabp7 PE=1 SV=2	2.549	2.392	2.74171e-05	1.31665e-05	1.06802e+06	945485	1.02345e+06	585469	616854	769626	1.64616e+06	1.4843e+06	1.41856e+06	1.09289e+06	613866	1.22389e+06	516503	477766	275280		117773		740732	433398	458101	494370	251783		High	High	Peak Found	Peak Found	Peak Found	High	High	High	High	High	High	High	Peak Found	Peak Found	Peak Found	Not Found	Peak Found
Q3TGF2	2	ENSMUSG00000026655	Fam107b	Protein FAM107B OS=Mus musculus OX=10090 GN=Fam107b PE=1 SV=2	2.981	0.062	3.69233e-06	1e-17	688665	991190	1.03236e+06	229783	127382	849858	113870		437236				303693	271459		479737	71399.8	154367	1.28066e+06	548855	442920			557674	High	Peak Found	Peak Found	Peak Found	Peak Found	High	Peak Found	Not Found	Peak Found	Not Found	Not Found	Not Found	Peak Found	Peak Found	Not Found	Peak Found	Peak Found
Q9D6U8	7	ENSMUSG00000003955	Fam162a	Protein FAM162A OS=Mus musculus OX=10090 GN=Fam162a PE=1 SV=1	1.443	1.373	0.0327775	0.0237531	3.87801e+06	4.85478e+06	5.16936e+06	2.77396e+06	2.56136e+06	6.1883e+06	6.46752e+06	1.04534e+07	1.4912e+07	1.04243e+07	8.25824e+06	1.61983e+07	4.85021e+06	2.71785e+06	2.42109e+06	5.17809e+06	1.69482e+06	2.90538e+06	1.40075e+07	1.79701e+07	5.99568e+06	5.32667e+06	1.341e+07	7.41159e+06	High	High	High	High	Peak Found	High	High	High	High	High	High	High	Peak Found	Peak Found	Peak Found	High	Peak Found
Q920E5	5	ENSMUSG00000059743	Fdps	Farnesyl pyrophosphate synthase OS=Mus musculus OX=10090 GN=Fdps PE=1 SV=1	1.476	0.85	0.00975017	0.224292	5.27448e+06	7.93803e+06	8.18612e+06	2.91413e+06	2.62666e+06	7.88384e+06	5.25677e+06	4.27766e+06	5.21986e+06	4.43197e+06	4.45284e+06	4.58233e+06	7.56896e+06	2.86954e+06	4.12746e+06	7.49646e+06	3.66536e+06	3.02361e+06	6.50748e+06	7.02761e+06	6.16829e+06	3.93497e+06	7.26289e+06	4.87368e+06	High	High	High	High	High	High	High	High	High	High	High	High	High	High	High	High	High
P39749	7	ENSMUSG00000024742	Fen1	Flap endonuclease 1 OS=Mus musculus OX=10090 GN=Fen1 PE=1 SV=1	1.318	1.262	0.0276004	0.168805	1.79354e+07	2.35328e+07	2.43621e+07	1.77141e+07	1.64152e+07	2.68978e+07	5.58821e+06	3.83702e+06	6.3987e+06	4.96771e+06	4.03197e+06	4.30316e+06	1.82214e+07	1.66646e+07	1.922e+07	2.37282e+07	1.18214e+07	1.80565e+07	6.2349e+06	2.41989e+06	5.39556e+06	7.00992e+06	2.48572e+06	3.28301e+06	High	High	High	High	High	High	High	High	High	Peak Found	Peak Found	Peak Found	High	High	High	High	High
P15655	3	ENSMUSG00000037225	Fgf2	Fibroblast growth factor 2 OS=Mus musculus OX=10090 GN=Fgf2 PE=1 SV=1	1.904	100	0.031338	1e-17	730315	503936	191481			422105	100105	248243			69554.2	78600.2	193970		277288		92652.9	215336	779247						High	High	Peak Found	Not Found	Not Found	Peak Found	Peak Found	Peak Found	Not Found	Not Found	Peak Found	Peak Found	Peak Found	Not Found	Peak Found	Not Found	Peak Found
Q60634	3	ENSMUSG00000061981	Flot2	Flotillin-2 OS=Mus musculus OX=10090 GN=Flot2 PE=1 SV=2	0.64	0.073	0.0413079	3.9968e-15	188771	346595	619207	514855	69557.1	843413			111882		131449		837665	550835	405938	775193	762677	563464	3.89577e+06	103881		208635	161153	195936	Peak Found	Peak Found	Peak Found	Peak Found	Peak Found	High	Not Found	Not Found	Peak Found	Not Found	Peak Found	Not Found	High	Peak Found	High	High	Peak Found
Q8CI03	2	ENSMUSG00000040097	Flywch1	FLYWCH-type zinc finger-containing protein 1 OS=Mus musculus OX=10090 GN=Flywch1 PE=1 SV=2	0.603	100	0.0281186	1e-17	392647	420800	418609	636913	680023	611070		235897	222947		147359	149282	1.34412e+06	1.36408e+06	1.49279e+06	1.48858e+06	1.09083e+06	1.21823e+06	7.99864e+06						Peak Found	High	Peak Found	High	High	Peak Found	Not Found	Peak Found	Peak Found	Not Found	Peak Found	Peak Found	Peak Found	High	High	Peak Found	Peak Found
Q8K2I1	2	ENSMUSG00000033373	Fntb	Protein farnesyltransferase subunit beta OS=Mus musculus OX=10090 GN=Fntb PE=1 SV=1	1.644	0.098	0.0905418	1e-17	237096	438321	281574	188181	252214	375250	237466				430635	276436	511693	165486	291279	184357			244848	244716	221922	290079	393759	251578	Peak Found	High	High	Peak Found	Peak Found	High	High	High	Not Found	Not Found	High	Peak Found	Peak Found	Peak Found	High	Peak Found	High
P09528	8	ENSMUSG00000024661	Fth1	Ferritin heavy chain OS=Mus musculus OX=10090 GN=Fth1 PE=1 SV=2	2.313	1.414	2.47135e-10	0.0139395	1.8732e+07	2.56413e+07	2.83077e+07	1.01377e+07	1.01341e+07	1.95515e+07	1.44866e+07	1.50656e+07	2.03959e+07	2.3879e+07	1.34775e+07	1.31954e+07	3.35038e+07	7.47248e+06	7.71102e+06	1.49725e+07	5.55238e+06	6.66182e+06	4.93477e+07	2.54028e+07	1.48221e+07	8.67355e+06	1.22684e+07	8.07721e+06	High	High	High	High	High	High	High	High	High	High	High	High	High	High	High	High	High
P29391	6	ENSMUSG00000050708	Ftl1	Ferritin light chain 1 OS=Mus musculus OX=10090 GN=Ftl1 PE=1 SV=2	1.48	1.251	0.0220422	0.18845	4.23542e+06	6.50556e+06	6.24695e+06	2.90514e+06	1.69805e+06	6.18997e+06	4.5159e+06	3.8344e+06	5.28695e+06	5.86048e+06	4.31151e+06	4.53079e+06	2.18734e+07	1.87994e+06	1.85379e+06	4.69126e+06	1.29217e+06	1.72539e+06	1.30252e+07	6.04887e+06	4.06625e+06	2.63545e+06	5.28747e+06	3.10719e+06	High	High	High	High	Peak Found	High	High	High	High	High	High	High	High	Peak Found	Peak Found	High	Peak Found
O35943	2	ENSMUSG00000059363	Fxn	Frataxin, mitochondrial OS=Mus musculus OX=10090 GN=Fxn PE=1 SV=1	100	0.01	1e-17	1e-17	143436	283832		185517		119725	610608		576582					214856			171432		489605	452477		161345	350307		Peak Found	Peak Found	Not Found	Peak Found	Not Found	Peak Found	Peak Found	Not Found	High	Not Found	Not Found	Not Found	Not Found	Peak Found	Not Found	Not Found	Peak Found
P97855	9	ENSMUSG00000018583	G3bp1	Ras GTPase-activating protein-binding protein 1 OS=Mus musculus OX=10090 GN=G3bp1 PE=1 SV=1	0.749	0.88	0.0401951	0.261248	5.7823e+06	6.05381e+06	6.40429e+06	9.2626e+06	1.00196e+07	6.29322e+06	1.83884e+07	1.61762e+07	2.06806e+07	1.79767e+07	1.86894e+07	1.76222e+07	9.41977e+06	1.11889e+07	8.47838e+06	7.44014e+06	8.92817e+06	1.06702e+07	1.82096e+07	1.74047e+07	2.06314e+07	2.07111e+07	2.03615e+07	2.29324e+07	High	High	High	High	High	High	High	High	High	High	High	High	High	High	High	High	High
Q9R0N0	12	ENSMUSG00000020766	Galk1	Galactokinase OS=Mus musculus OX=10090 GN=Galk1 PE=1 SV=2	1.531	2.176	0.00532785	7.60001e-09	6.63689e+06	7.84396e+06	5.52762e+06	1.01956e+07	9.34465e+06	1.06194e+07	7.68429e+06	1.05866e+07	6.1015e+06	1.56825e+07	1.27264e+07	1.8789e+07	5.16976e+06	5.66824e+06	4.64241e+06	4.62409e+06	5.7401e+06	4.28722e+06	5.22571e+06	5.78018e+06	5.64913e+06	5.60851e+06	4.64228e+06	4.65582e+06	High	High	High	High	High	High	High	High	High	High	High	High	High	High	High	High	High
P06837	3	ENSMUSG00000047261	Gap43	Neuromodulin OS=Mus musculus OX=10090 GN=Gap43 PE=1 SV=1	2.104		0.0234423		309078	182160	95281	290994	190494	360195							172754		149235	139254	89911.5		551155						Peak Found	High	Peak Found	Peak Found	Peak Found	High	Not Found	Not Found	Not Found	Not Found	Not Found	Not Found	Peak Found	Not Found	Peak Found	Peak Found	Peak Found
Q9CY66	5	ENSMUSG00000028010	Gar1	H/ACA ribonucleoprotein complex subunit 1 OS=Mus musculus OX=10090 GN=Gar1 PE=1 SV=1	1.834	2.091	0.000679065	0.00161704	2.65539e+06	4.97446e+06	4.79011e+06	1.25411e+06	1.05958e+06	4.81437e+06	844077	655367	104326	896507	258146	467659	3.06706e+06	1.39313e+06	1.70064e+06	3.87505e+06	1.62355e+06	827721	1.24872e+07	658988	410821	129301	409802	509932	High	High	High	High	High	High	Peak Found	Peak Found	Peak Found	Peak Found	Peak Found	Peak Found	High	High	High	High	High
Q8VHR5	5	ENSMUSG00000042390	Gatad2b	Transcriptional repressor p66-beta OS=Mus musculus OX=10090 GN=Gatad2b PE=1 SV=1	2.534	0.01	3.93531e-05	1e-17	462586	1.38944e+06	1.36738e+06	447891	177281	887928			136755				538486	188070	534587	841184		184952	2.28728e+06	281523		126313	177183	93548.8	Peak Found	High	High	High	Peak Found	High	Not Found	Not Found	Peak Found	Not Found	Not Found	Not Found	High	Peak Found	Peak Found	High	Not Found
Q9D6Y9	19	ENSMUSG00000022707	Gbe1	1,4-alpha-glucan-branching enzyme OS=Mus musculus OX=10090 GN=Gbe1 PE=1 SV=1	1.025	1.361	0.788371	0.0300287	2.93988e+07	3.22624e+07	2.65117e+07	3.54177e+07	3.20208e+07	3.47135e+07	1.38127e+07	1.41171e+07	1.23523e+07	2.07747e+07	1.77987e+07	2.10683e+07	3.09547e+07	3.35888e+07	3.19467e+07	2.86754e+07	3.13583e+07	2.74237e+07	1.21141e+07	9.98945e+06	1.5511e+07	1.67369e+07	1.41486e+07	9.35052e+06	High	High	High	High	High	High	High	High	High	High	High	High	High	High	High	High	High
Q91WK5	2	ENSMUSG00000034424	Gcsh	Glycine cleavage system H protein, mitochondrial OS=Mus musculus OX=10090 GN=Gcsh PE=1 SV=2	0.01	0.887	1e-17	0.365082			174443			285682	2.16363e+06	1.96915e+06	2.19377e+06	1.98766e+06	2.27535e+06	1.58438e+06	946207	210672	629969	539482	717110	504204	2.78835e+06	3.42179e+06	2.56764e+06	2.21271e+06	3.31637e+06	3.48083e+06	Not Found	Not Found	High	Not Found	Not Found	Peak Found	High	High	High	High	High	High	High	High	High	Peak Found	Peak Found
Q6Y7W8	5	ENSMUSG00000048000	Gigyf2	GRB10-interacting GYF protein 2 OS=Mus musculus OX=10090 GN=Gigyf2 PE=1 SV=2	0.01	0.77	1e-17	0.193254				368012		306950	315212	415934	414984	1.03742e+06	649862	464848			95418.9	82587.8	595184	409462	1.448e+06	988989	960468	1.41369e+06	881984	956615	High	Not Found	Not Found	Peak Found	Not Found	Peak Found	High	High	High	High	Peak Found	High	High	Not Found	Peak Found	Peak Found	High
Q3UPY5	7	ENSMUSG00000036395	Glb1l2	Beta-galactosidase-1-like protein 2 OS=Mus musculus OX=10090 GN=Glb1l2 PE=1 SV=1	0.639	0.851	0.0230386	0.222721	485898	684542	1.39861e+06	1.97418e+06	1.47622e+06	1.37972e+06	4.88517e+06	3.44687e+06	4.89644e+06	4.77377e+06	4.56318e+06	4.44642e+06	2.02016e+06	2.57227e+06	1.84526e+06	1.05386e+06	2.92639e+06	2.16781e+06	5.89478e+06	6.23366e+06	6.52064e+06	5.00731e+06	6.84931e+06	5.33852e+06	Peak Found	Peak Found	High	High	Peak Found	Peak Found	High	High	High	High	High	High	Peak Found	High	Peak Found	Peak Found	Peak Found
Q9CPU0	13	ENSMUSG00000024026	Glo1	Lactoylglutathione lyase OS=Mus musculus OX=10090 GN=Glo1 PE=1 SV=3	0.752	0.861	0.0188639	0.299721	1.63011e+08	1.86975e+08	1.81311e+08	3.18257e+08	3.67537e+08	3.26502e+08	2.14122e+08	2.57251e+08	2.30597e+08	4.39579e+08	5.01351e+08	4.42358e+08	3.33337e+08	3.03538e+08	3.70872e+08	3.47754e+08	2.66106e+08	2.63655e+08	3.52002e+08	3.43947e+08	4.63833e+08	4.30589e+08	3.31712e+08	3.30009e+08	High	High	High	High	High	High	High	High	High	High	High	High	High	High	High	High	High
P26443	20	ENSMUSG00000021794	Glud1	Glutamate dehydrogenase 1, mitochondrial OS=Mus musculus OX=10090 GN=Glud1 PE=1 SV=1	0.748	0.956	0.0164009	0.803798	3.41582e+07	3.10854e+07	3.30676e+07	3.16756e+07	3.77388e+07	2.9309e+07	8.93586e+07	8.60989e+07	7.33177e+07	6.60096e+07	7.32436e+07	5.83872e+07	4.29356e+07	4.24217e+07	4.56819e+07	3.80363e+07	3.62089e+07	4.13376e+07	8.22609e+07	8.33746e+07	8.3745e+07	8.01349e+07	6.74453e+07	8.68727e+07	High	High	High	High	High	High	High	High	High	High	High	High	High	High	High	High	High
Q9CQI3	6	ENSMUSG00000062014	Gmfb	Glia maturation factor beta OS=Mus musculus OX=10090 GN=Gmfb PE=1 SV=3	1.733	0.799	0.00519532	0.112792	2.94358e+06	3.22511e+06	3.45113e+06	1.61307e+06	1.52736e+06	3.7397e+06	2.3103e+06	2.1351e+06	1.86453e+06	2.00321e+06	859803	1.70854e+06	4.39157e+06	1.56471e+06	1.3301e+06	4.04814e+06	1.69005e+06	1.46858e+06	3.21355e+06	3.50011e+06	1.33432e+06	1.81836e+06	3.95449e+06	1.59971e+06	High	High	High	High	High	High	High	High	High	High	Peak Found	Peak Found	High	High	High	High	Peak Found
P62874	11	ENSMUSG00000029064	Gnb1	Guanine nucleotide-binding protein G(I)/G(S)/G(T) subunit beta-1 OS=Mus musculus OX=10090 GN=Gnb1 PE=1 SV=3	0.699	0.748	0.00296745	0.03592	1.8955e+08	1.84327e+08	2.36521e+08	2.10565e+08	1.79946e+08	2.00643e+08	1.35226e+09	1.28981e+09	1.20798e+09	1.23054e+09	1.24328e+09	1.09133e+09	2.53184e+08	2.51334e+08	2.11247e+08	1.75511e+08	3.25268e+08	2.37979e+08	1.41962e+09	1.59813e+09	1.46244e+09	1.17466e+09	2.10146e+09	1.807e+09	High	High	High	High	High	High	High	High	High	High	High	High	High	High	High	High	High
Q61012	4	ENSMUSG00000029663	Gngt1	Guanine nucleotide-binding protein G(T) subunit gamma-T1 OS=Mus musculus OX=10090 GN=Gngt1 PE=1 SV=3	1.393	0.939	0.0270822	0.698502	2.21897e+07	1.23425e+07	1.54611e+07	9.8684e+06	1.17423e+07	1.20698e+07	5.2339e+07	6.26004e+07	5.58553e+07	4.6916e+07	4.14377e+07	3.91103e+07	6.58147e+06	7.60302e+06	6.97306e+06	1.07358e+07	9.00441e+06	1.0517e+07	6.33657e+07	8.77549e+07	5.35645e+07	3.56882e+07	2.45669e+07	4.38897e+07	High	High	High	High	High	High	High	High	High	High	High	High	High	High	Peak Found	High	High
Q9QYE6	5	ENSMUSG00000021192	Golga5	Golgin subfamily A member 5 OS=Mus musculus OX=10090 GN=Golga5 PE=1 SV=2	0.891	1.476	0.359374	0.00327428	1.90742e+07	3.03077e+07	7.26605e+06	1.62079e+07	1.16772e+07	4.77387e+06	2.58612e+07	3.17982e+07	1.51285e+07	5.31714e+07	9.32575e+07	1.80627e+07	4.27363e+06	2.02748e+07	2.5063e+07	1.92749e+07	1.80883e+07	3.15951e+07	2.47152e+07	9.47823e+06	1.22854e+07	1.23651e+07	5.65318e+06	1.6677e+07	High	High	Peak Found	High	High	High	Peak Found	Peak Found	High	High	High	High	High	High	High	High	High
P06745	29	ENSMUSG00000036427	Gpi	Glucose-6-phosphate isomerase OS=Mus musculus OX=10090 GN=Gpi PE=1 SV=4	1.127	1.289	0.286676	0.0456477	4.54558e+08	4.99568e+08	5.41954e+08	7.5065e+08	6.1566e+08	7.62866e+08	6.01055e+08	7.77361e+08	6.95479e+08	1.00326e+09	8.95415e+08	1.17332e+09	5.48726e+08	5.49182e+08	5.23375e+08	5.14611e+08	6.60064e+08	5.59095e+08	5.31594e+08	6.24976e+08	6.30005e+08	6.48757e+08	6.33734e+08	6.77277e+08	High	High	High	High	High	High	High	High	High	High	High	High	High	High	High	High	High
Q91WD0	2	ENSMUSG00000005823	Gpr108	Protein GPR108 OS=Mus musculus OX=10090 GN=Gpr108 PE=1 SV=1	0.959	1.778	0.900984	0.011751	1.07908e+06	301248	401455	1.34615e+06	1.52401e+06	456297	722421	487876	870405	1.05317e+06	784677	1.20929e+06	642980	1.50484e+06	1.09993e+06	438713	933337	1.56906e+06	454690	282675	534466	492964	242744	247549	Peak Found	Peak Found	Peak Found	Peak Found	Peak Found	Peak Found	Peak Found	Peak Found	Peak Found	High	Peak Found	High	Peak Found	High	Peak Found	Peak Found	Peak Found
Q99LD4	11	ENSMUSG00000025156	Gps1	COP9 signalosome complex subunit 1 OS=Mus musculus OX=10090 GN=Gps1 PE=1 SV=1	1.501	0.772	0.00857076	0.0372974	6.96341e+06	1.14096e+07	1.11995e+07	3.37753e+06	2.65447e+06	1.07755e+07	4.33345e+06	4.67782e+06	5.88644e+06	6.04107e+06	3.98118e+06	5.39991e+06	1.31686e+07	3.49791e+06	3.92318e+06	1.07267e+07	2.85475e+06	3.47448e+06	1.18557e+07	1.03883e+07	5.58098e+06	5.19735e+06	1.07582e+07	5.13091e+06	High	High	High	High	High	High	High	High	High	High	High	High	High	High	High	High	Peak Found
Q91Z53	13	ENSMUSG00000035637	Grhpr	Glyoxylate reductase/hydroxypyruvate reductase OS=Mus musculus OX=10090 GN=Grhpr PE=1 SV=1	1.211	1.311	0.0905345	0.0341393	2.65014e+07	3.0972e+07	2.68439e+07	4.03921e+07	3.37507e+07	4.16794e+07	2.99238e+07	3.8332e+07	3.00551e+07	4.45567e+07	3.75954e+07	5.51545e+07	2.91363e+07	2.91458e+07	2.77226e+07	3.0962e+07	2.4068e+07	2.68443e+07	2.79421e+07	2.79303e+07	2.84673e+07	3.07488e+07	2.623e+07	2.77643e+07	High	High	High	High	High	High	High	High	High	High	High	High	High	High	High	High	High
Q99LP6	6	ENSMUSG00000029198	Grpel1	GrpE protein homolog 1, mitochondrial OS=Mus musculus OX=10090 GN=Grpel1 PE=1 SV=1	0.654	0.65	0.0612749	0.00206842	1.03502e+06	894196	874148	138001	183918	708878	3.11563e+06	3.15377e+06	4.06219e+06	2.16365e+06	2.45865e+06	2.47949e+06	2.37354e+06		155180	1.41513e+06	132842	165087	7.10796e+06	7.18075e+06	3.38334e+06	2.13656e+06	5.60119e+06	3.6645e+06	Peak Found	Peak Found	Peak Found	Peak Found	Peak Found	Peak Found	High	High	High	High	High	High	Peak Found	Not Found	Peak Found	Peak Found	Peak Found
P24472	10	ENSMUSG00000032348	Gsta4	Glutathione S-transferase A4 OS=Mus musculus OX=10090 GN=Gsta4 PE=1 SV=3	1.449	1.194	0.0124577	0.282861	1.19716e+07	1.69127e+07	2.40724e+07	5.61962e+06	5.48629e+06	1.39162e+07	5.20503e+06	5.47386e+06	6.13529e+06	5.3196e+06	2.47264e+06	2.8125e+06	1.15194e+07	4.99429e+06	5.87426e+06	1.32265e+07	3.89893e+06	7.20677e+06	3.97478e+06	4.84089e+06	5.60711e+06	3.27242e+06	8.61181e+06	4.67627e+06	High	High	High	High	High	High	High	Peak Found	High	Peak Found	Peak Found	High	High	Peak Found	High	High	Peak Found
P10649	9	ENSMUSG00000058135	Gstm1	Glutathione S-transferase Mu 1 OS=Mus musculus OX=10090 GN=Gstm1 PE=1 SV=2	1.726	0.868	3.11455e-05	0.167063	1.4545e+07	1.73045e+07	1.883e+07	8.91437e+06	1.0062e+07	2.11243e+07	1.70331e+07	1.78203e+07	1.33485e+07	1.25992e+07	1.33345e+07	1.61226e+07	1.87495e+07	9.4716e+06	9.06626e+06	1.53092e+07	6.93603e+06	1.11126e+07	1.4302e+07	1.57965e+07	1.59834e+07	1.25569e+07	1.32278e+07	1.38764e+07	High	High	High	High	High	High	High	Peak Found	High	High	High	High	High	High	High	High	High
P48774	10	ENSMUSG00000004032	Gstm5	Glutathione S-transferase Mu 5 OS=Mus musculus OX=10090 GN=Gstm5 PE=1 SV=1	1.098	0.695	0.567089	0.0124736	6.95841e+06	1.18152e+07	1.03915e+07	4.73584e+06	3.80763e+06	1.40378e+07	2.20756e+06	1.65559e+06	1.85714e+06	2.14616e+06	1.62146e+06	2.57914e+06	1.70117e+07	4.64519e+06	5.35502e+06	1.2668e+07	4.23632e+06	4.12414e+06	3.71757e+06	2.73455e+06	2.18083e+06	1.67017e+06	3.80972e+06	1.31048e+06	High	High	High	High	High	High	Peak Found	Peak Found	High	High	High	High	High	High	High	High	High
P19157	10	ENSMUSG00000060803	Gstp1	Glutathione S-transferase P 1 OS=Mus musculus OX=10090 GN=Gstp1 PE=1 SV=2	1.303	0.657	0.0221728	0.00210192	9.06799e+07	1.19496e+08	1.46306e+08	5.73773e+07	6.56352e+07	1.25454e+08	1.38264e+08	1.37794e+08	1.39935e+08	1.2072e+08	1.13013e+08	1.06343e+08	1.32553e+08	8.21022e+07	7.19679e+07	1.3903e+08	5.58681e+07	8.57299e+07	1.96828e+08	1.99074e+08	1.45406e+08	1.3324e+08	1.71947e+08	1.53709e+08	High	High	High	High	High	High	High	High	High	High	High	High	High	High	High	High	High
Q64471	4	ENSMUSG00000001663	Gstt1	Glutathione S-transferase theta-1 OS=Mus musculus OX=10090 GN=Gstt1 PE=1 SV=4	2.065	0.861	0.000337372	0.447453	2.32359e+06	5.25446e+06	2.63432e+06	1.89278e+06	2.10884e+06	3.51523e+06	824516		663926	790238	226603	320541	2.21469e+06	398130	1.24385e+06	2.13034e+06		540273	1.04968e+06	1.38725e+06	1.09008e+06	379114	513909	247600	High	High	High	High	Peak Found	High	Peak Found	Not Found	Peak Found	Peak Found	Peak Found	Peak Found	High	High	High	High	High
Q61133	4	ENSMUSG00000033318	Gstt2	Glutathione S-transferase theta-2 OS=Mus musculus OX=10090 GN=Gstt2 PE=1 SV=4	1.5	1.356	0.0495189	0.263815	387875	810146	1.11124e+06	727054	449408	1.36631e+06	482405	277654	370940	332011	196889	316648	1.7304e+06	183317	1.13979e+06	1.95568e+06	689748	808429	6.50736e+06	697906		516767	244811	313689	Peak Found	High	High	High	Peak Found	High	Peak Found	Peak Found	Peak Found	Peak Found	Peak Found	Peak Found	High	Peak Found	Peak Found	High	Peak Found
Q9WVL0	4	ENSMUSG00000021033	Gstz1	Maleylacetoacetate isomerase OS=Mus musculus OX=10090 GN=Gstz1 PE=1 SV=1	2.116	0.421	0.00486478	1.92969e-07	206125	325377	585620			549901	1.47121e+06	1.23403e+06	1.87664e+06	1.16633e+06	1.15474e+06	951173	1.06304e+06	275099	179941	596954			2.46986e+06	2.5111e+06	1.93674e+06	1.24763e+06	2.96139e+06	2.1461e+06	Peak Found	Peak Found	Peak Found	Not Found	Not Found	Peak Found	Peak Found	Peak Found	High	Peak Found	High	High	High	Peak Found	Peak Found	Peak Found	Not Found
Q8VBV8	5	ENSMUSG00000023979	Guca1b	Guanylyl cyclase-activating protein 2 OS=Mus musculus OX=10090 GN=Guca1b PE=1 SV=3	0.851	0.515	0.333701	6.94215e-08	2.07211e+06	2.29535e+06	2.52007e+06	1.7439e+06	2.58278e+06	4.13325e+06	3.67307e+06	4.49304e+06	6.85026e+06	7.08937e+06	5.33597e+06	5.9889e+06	4.63447e+06	2.09679e+06	2.40813e+06	4.1405e+06	3.41924e+06	2.55305e+06	1.18996e+07	1.21984e+07	8.75304e+06	5.60726e+06	1.81022e+07	6.50127e+06	High	High	High	High	High	High	High	High	High	High	High	High	High	High	High	High	High
O54865	3	ENSMUSG00000028005	Gucy1b1	Guanylate cyclase soluble subunit beta-1 OS=Mus musculus OX=10090 GN=Gucy1b1 PE=1 SV=1	0.01		1e-17					89576.7									470397			129354		108423	708173						High	Not Found	High	Peak Found	Not Found	Not Found	Not Found	Not Found	Not Found	Not Found	Not Found	Not Found	High	Not Found	Not Found	High	Not Found
P58710	5	ENSMUSG00000034450	Gulo	L-gulonolactone oxidase OS=Mus musculus OX=10090 GN=Gulo PE=1 SV=3	1.303	1.567	0.182381	0.0110914	2.21445e+06	1.22065e+06	2.50277e+06	3.30122e+06	2.48969e+06	1.78243e+06	2.18935e+06	2.03456e+06	2.9243e+06	2.23429e+06	1.77551e+06	1.41665e+06	1.66347e+06	2.91362e+06	1.99417e+06	993781	1.27567e+06	1.93699e+06	2.02383e+06	1.30895e+06	1.86797e+06	1.04125e+06	746428	424277	High	High	High	High	High	High	Peak Found	High	Peak Found	High	High	High	High	High	High	High	High
P10922	6	ENSMUSG00000096210	H1-0	Histone H1.0 OS=Mus musculus OX=10090 GN=H1-0 PE=2 SV=4	0.972	1.301	0.850423	0.0383936	8.9684e+08	7.67509e+08	6.99514e+08	7.68232e+08	8.40392e+08	6.47286e+08	5.10895e+07	4.02292e+07	8.74477e+07	3.40254e+07	3.88283e+07	2.82796e+07	5.8902e+08	8.15635e+08	8.87194e+08	7.25983e+08	8.93865e+08	9.03064e+08	4.44961e+07	1.96994e+07	5.73419e+07	1.26399e+08	5.11897e+07	1.72092e+07	High	High	High	High	High	High	High	High	High	High	High	High	High	High	High	High	High
P43275	6	ENSMUSG00000049539	H1-1	Histone H1.1 OS=Mus musculus OX=10090 GN=H1-1 PE=1 SV=2	1.276	0.961	0.0348556	0.666049	2.67812e+08	3.29356e+08	3.62924e+08	2.40474e+08	1.87469e+08	4.14822e+08	2.44922e+07	1.69086e+07	3.92412e+07	1.825e+07	1.74992e+07	1.52515e+07	2.46551e+08	2.13844e+08	2.16724e+08	3.49101e+08	2.11011e+08	2.34142e+08	3.16468e+07	1.16636e+07	2.45189e+07	4.7251e+07	2.76029e+07	8.08455e+06	High	High	High	High	High	High	High	High	High	High	High	High	High	High	High	High	High
P15864	6	ENSMUSG00000036181	H1-2	Histone H1.2 OS=Mus musculus OX=10090 GN=H1-2 PE=1 SV=2	1.379	1.186	0.00573711	0.170932	1.20632e+09	1.35467e+09	1.35569e+09	1.22478e+09	1.00814e+09	1.18554e+09	1.1767e+08	9.47778e+07	2.18344e+08	1.111e+08	8.09484e+07	7.31652e+07	9.62505e+08	1.04565e+09	9.86954e+08	1.43764e+09	8.87809e+08	1.05718e+09	1.42953e+08	6.28223e+07	1.31518e+08	2.49199e+08	8.69798e+07	3.53366e+07	High	High	High	High	High	High	High	High	High	High	High	High	High	High	High	High	High
P43274	4	ENSMUSG00000051627	H1-4	Histone H1.4 OS=Mus musculus OX=10090 GN=H1-4 PE=1 SV=2	1.092	1.473	0.426922	0.00268038	1.12575e+09	1.94836e+09	1.12332e+09	1.14592e+09	1.19191e+09	1.13561e+09	1.25948e+08	7.57831e+07	1.83412e+08	8.7989e+07	8.18659e+07	5.91033e+07	1.01608e+09	1.15131e+09	1.19898e+09	1.12011e+09	9.20862e+08	1.28671e+09	1.0102e+08	4.75854e+07	1.10292e+08	2.59612e+08	9.67881e+07	3.13807e+07	High	High	High	High	High	High	High	High	High	High	High	High	High	High	High	High	High
P43276	11	ENSMUSG00000058773	H1-5	Histone H1.5 OS=Mus musculus OX=10090 GN=H1-5 PE=1 SV=2	1.187	1.626	0.13436	0.00017772	1.10117e+09	1.14202e+09	1.07498e+09	1.00725e+09	1.08986e+09	1.04999e+09	1.04244e+08	8.40728e+07	1.46473e+08	4.29845e+07	3.98108e+07	3.07815e+07	9.29727e+08	9.88496e+08	1.03598e+09	8.0169e+08	7.25936e+08	9.67335e+08	7.85592e+07	4.34537e+07	1.01547e+08	1.97054e+08	4.25917e+07	1.83353e+07	High	High	High	High	High	High	High	High	High	High	High	High	High	High	High	High	High
Q64522	5	ENSMUSG00000063689	H2ac21	Histone H2A type 2-B OS=Mus musculus OX=10090 GN=H2ac21 PE=1 SV=3	2.607	1.2	2.22045e-16	0.290761	7.81822e+07	1.13828e+08	1.0628e+08	9.28852e+06	2.43049e+07	3.46042e+07	1.68674e+06	2.09143e+06	2.39644e+06	1.4093e+06	1.09534e+06	1.55442e+06	2.60276e+07	5.3934e+06	5.81609e+06	1.77012e+07	8.50293e+06	9.21656e+06	2.55484e+06	1.38126e+06	1.59499e+06	1.60718e+06	2.48968e+06	810135	High	High	High	High	High	High	High	High	Peak Found	Peak Found	Peak Found	Peak Found	High	High	High	High	High
Q8BFU2	6	ENSMUSG00000078851	H2aw	Histone H2A type 3 OS=Mus musculus OX=10090 GN=H2aw PE=1 SV=3	1.388	0.9	0.00483598	0.481089	1.61338e+09	1.64047e+09	1.891e+09	7.76104e+08	1.17007e+09	1.86131e+09	1.29911e+08	1.08497e+08	2.94266e+08	8.07651e+07	8.07205e+07	8.61632e+07	2.27411e+09	8.17196e+08	9.30811e+08	1.66272e+09	1.34548e+09	1.13342e+09	1.91108e+08	8.55175e+07	1.892e+08	2.42986e+08	4.09879e+08	5.38295e+07	High	High	High	High	High	High	High	High	High	High	High	High	High	High	High	High	High
Q3THW5	4	ENSMUSG00000041126	H2az2	Histone H2A.V OS=Mus musculus OX=10090 GN=H2az2 PE=1 SV=3	1.943	0.944	1.51187e-08	0.728191	4.66243e+08	5.52523e+08	5.25516e+08	3.10841e+08	3.12423e+08	5.16433e+08	4.49203e+07	3.38818e+07	7.03512e+07	3.66888e+07	3.12872e+07	3.01875e+07	4.55098e+08	2.84646e+08	3.14179e+08	4.47855e+08	1.88284e+08	2.87437e+08	5.76997e+07	2.19297e+07	3.62587e+07	6.8505e+07	4.21071e+07	1.36475e+07	High	High	High	High	High	High	High	High	High	High	High	High	High	High	High	High	High
P01901	2	ENSMUSG00000061232	H2-K1	H-2 class I histocompatibility antigen, K-B alpha chain OS=Mus musculus OX=10090 GN=H2-K1 PE=1 SV=1	100	100	1e-17	1e-17		236933		851221	595068	469245						119092			144306		164959		309265						Not Found	Peak Found	Not Found	High	Peak Found	High	Not Found	Not Found	Not Found	Not Found	Not Found	Peak Found	Not Found	Not Found	Peak Found	Not Found	Peak Found
P01902	2	ENSMUSG00000061232	H2-K1	H-2 class I histocompatibility antigen, K-D alpha chain OS=Mus musculus OX=10090 GN=H2-K1 PE=1 SV=1	20.112	100	1e-17	1e-17	269073	221780		350973	912134	433686	179726			404762	680191	713161	1.12617e+06		1.13777e+06	86764.5			2.35071e+06						Peak Found	Peak Found	Not Found	High	High	High	Peak Found	Not Found	Not Found	Peak Found	High	Peak Found	Peak Found	Not Found	Peak Found	Peak Found	Not Found
P84228	2	ENSMUSG00000069267	H3c2	Histone H3.2 OS=Mus musculus OX=10090 GN=H3c2 PE=1 SV=2	7.54	2.2	1e-17	0.000198444	4.52483e+07	6.25723e+07	7.26508e+07	1.12633e+07	1.12526e+07	9.83922e+06	2.15916e+06	4.3782e+06	1.75215e+06	728157	521392	673464	1.60557e+07	1.6585e+06	634608	914647	2.93089e+06	666878	170557	541915	248657	63179.4	5.70251e+06	607156	High	High	High	High	High	High	High	High	Peak Found	High	High	Peak Found	High	High	High	High	Peak Found
P62806	12	ENSMUSG00000060093	H4c1	Histone H4 OS=Mus musculus OX=10090 GN=H4c1 PE=1 SV=2	1.928	0.756	2.23247e-08	0.0437887	5.07815e+09	7.25913e+09	6.90693e+09	2.87267e+09	2.90592e+09	6.21427e+09	5.29418e+08	4.74208e+08	1.2928e+09	4.70024e+08	3.97702e+08	3.99466e+08	5.03088e+09	2.64082e+09	3.18087e+09	5.84164e+09	3.03074e+09	3.52058e+09	1.06729e+09	4.50183e+08	5.91245e+08	8.48856e+08	1.0409e+09	2.12589e+08	High	High	High	High	High	High	High	High	High	High	High	High	High	High	High	High	High
Q61035	12	ENSMUSG00000001380	Hars1	Histidine--tRNA ligase, cytoplasmic OS=Mus musculus OX=10090 GN=Hars1 PE=1 SV=2	1.329	1.022	0.0265026	0.997123	1.60376e+07	1.91205e+07	1.92954e+07	1.34949e+07	1.1355e+07	2.09514e+07	1.80331e+07	1.3718e+07	1.46338e+07	1.68155e+07	1.2866e+07	1.37943e+07	2.33391e+07	1.23529e+07	1.149e+07	1.80241e+07	1.56306e+07	1.26204e+07	1.91122e+07	1.65351e+07	1.99266e+07	1.25739e+07	2.78066e+07	1.22236e+07	High	High	High	High	High	High	High	High	High	High	High	High	High	High	High	High	High
P01942	6		Hba	Hemoglobin subunit alpha OS=Mus musculus OX=10090 GN=Hba PE=1 SV=2	1.608	1.066	4.81871e-05	0.787871	6.26681e+07	1.35533e+08	1.16219e+08	6.89562e+07	3.85064e+07	8.33105e+07	6.96647e+06	2.02175e+07	697268	7.53159e+06	4.25842e+06	505689	5.55388e+07	4.77982e+07	4.97921e+07	6.94288e+07	3.79988e+07	2.68597e+07	7.12497e+06	1.30143e+06	1.66446e+07	1.33757e+06	2.37954e+06	2.42743e+06	High	High	High	High	High	High	High	High	Peak Found	High	High	Peak Found	High	High	High	High	High
P02088	4		Hbb-b1	Hemoglobin subunit beta-1 OS=Mus musculus OX=10090 GN=Hbb-b1 PE=1 SV=2	1.294	1.07	0.0258958	0.735712	3.66642e+07	6.63055e+07	6.53097e+07	3.65127e+07	1.67375e+07	5.24644e+07	2.2359e+06	8.4788e+06	904716	3.80399e+06	1.98466e+06	530543	4.2841e+07	2.94824e+07	2.96203e+07	4.40437e+07	3.28903e+07	1.47515e+07	3.23036e+06	668819	1.01117e+07	1.23344e+06	1.53133e+06	1.72796e+06	High	High	High	High	High	High	High	High	High	High	High	Peak Found	High	High	High	High	High
P02089	3		Hbb-b2	Hemoglobin subunit beta-2 OS=Mus musculus OX=10090 GN=Hbb-b2 PE=1 SV=2	1.574	1.818	0.00203246	0.00655838	1.03651e+07	2.25051e+07	1.83766e+07	1.13677e+07	6.24286e+06	1.25718e+07	885897	2.45377e+06	203154	1.35203e+06	335108		9.79158e+06	7.86836e+06	9.02613e+06	1.13078e+07	6.42483e+06	4.78283e+06	4.92015e+07	751502	134983	1.79462e+06		117752	High	High	High	High	High	High	Peak Found	High	Peak Found	Peak Found	Peak Found	Not Found	High	High	High	High	High
O88704	18	ENSMUSG00000021730	Hcn1	Potassium/sodium hyperpolarization-activated cyclic nucleotide-gated channel 1 OS=Mus musculus OX=10090 GN=Hcn1 PE=1 SV=1	1.216	1.326	0.221312	0.0408972	1.07865e+07	9.49443e+06	1.05186e+07	1.35742e+07	1.42481e+07	1.3681e+07	1.75209e+07	1.95379e+07	1.59324e+07	1.95541e+07	1.99685e+07	2.18746e+07	9.45501e+06	1.19971e+07	1.22945e+07	9.42449e+06	9.89746e+06	1.25832e+07	1.44464e+07	1.38866e+07	1.4698e+07	1.61767e+07	1.15204e+07	1.43207e+07	High	High	High	High	High	High	High	High	High	High	High	High	High	High	High	High	High
Q3UGR5	8	ENSMUSG00000025421	Hdhd2	Haloacid dehalogenase-like hydrolase domain-containing protein 2 OS=Mus musculus OX=10090 GN=Hdhd2 PE=1 SV=2	0.832	0.768	0.192676	0.0228085	6.20506e+06	8.70728e+06	1.04349e+07	4.88358e+06	3.24798e+06	8.39816e+06	8.12388e+06	7.29521e+06	9.03753e+06	7.41843e+06	6.47916e+06	7.25562e+06	1.37294e+07	5.40587e+06	6.33647e+06	1.19183e+07	6.15421e+06	6.77464e+06	1.30753e+07	1.18199e+07	8.76034e+06	5.99084e+06	1.21006e+07	8.09446e+06	High	High	High	Peak Found	Peak Found	High	High	High	High	High	High	High	High	Peak Found	High	High	Peak Found
Q4U2R1	2	ENSMUSG00000030451	Herc2	E3 ubiquitin-protein ligase HERC2 OS=Mus musculus OX=10090 GN=Herc2 PE=1 SV=3	100	100	1e-17	1e-17	106393						594591					396712													Peak Found	Not Found	Not Found	Not Found	Not Found	Not Found	High	Not Found	Not Found	Not Found	High	Peak Found	Not Found	Not Found	Not Found	Not Found	Not Found
Q6PAV2	3	ENSMUSG00000020064	Herc4	Probable E3 ubiquitin-protein ligase HERC4 OS=Mus musculus OX=10090 GN=Herc4 PE=1 SV=2	0.085	1.13	1e-17	0.678559		400938		439501	508578		371678	430836	444685	347615	500985	216137	636994	692277	622879	658935	653852	668059	3.933e+06	426672	267887	270787	344732	333653	Not Found	Peak Found	High	High	Peak Found	Not Found	Peak Found	Peak Found	Peak Found	Peak Found	Peak Found	Peak Found	Peak Found	High	Peak Found	High	Peak Found
Q99L13	13	ENSMUSG00000029776	Hibadh	3-hydroxyisobutyrate dehydrogenase, mitochondrial OS=Mus musculus OX=10090 GN=Hibadh PE=1 SV=1	0.735	0.705	0.0136202	0.0109066	1.69866e+07	1.61537e+07	1.8432e+07	1.72303e+07	1.92964e+07	1.83175e+07	9.47349e+07	1.00698e+08	8.57452e+07	7.43715e+07	8.39513e+07	6.72282e+07	3.1273e+07	2.34629e+07	2.40978e+07	2.10897e+07	3.18828e+07	2.69591e+07	1.03004e+08	1.13705e+08	1.04889e+08	9.63475e+07	1.12431e+08	1.22265e+08	High	High	High	High	High	High	High	High	High	High	High	High	High	High	High	High	High
Q8QZS1	11	ENSMUSG00000041426	Hibch	3-hydroxyisobutyryl-CoA hydrolase, mitochondrial OS=Mus musculus OX=10090 GN=Hibch PE=1 SV=1	0.677	0.822	0.00724721	0.0985303	3.37515e+06	3.51623e+06	4.5555e+06	3.4157e+06	4.47776e+06	3.81381e+06	2.03724e+07	2.2154e+07	1.98121e+07	1.78422e+07	1.67253e+07	1.41471e+07	5.99697e+06	5.67944e+06	4.8811e+06	5.66813e+06	6.10056e+06	4.90003e+06	2.43313e+07	2.64986e+07	1.98863e+07	1.87631e+07	2.80435e+07	2.51507e+07	High	Peak Found	Peak Found	High	High	High	High	High	High	High	High	High	High	High	Peak Found	High	High
Q9D2U9	5	ENSMUSG00000056895	Hist3h2ba	Histone H2B type 3-A OS=Mus musculus OX=10090 GN=Hist3h2ba PE=1 SV=3	1.122	1.335	0.305676	0.0381722	1.18102e+08	1.40635e+08	1.10457e+08	1.00297e+08	1.28793e+08	1.32691e+08	1.44612e+07	8.28928e+06	1.46528e+07	1.88479e+06	1.30105e+07	1.49734e+07	9.7535e+07	1.09257e+08	1.37185e+08	1.22329e+08	7.23306e+07	1.31229e+08	1.14928e+07	6.65487e+06	1.093e+07	2.57881e+07	7.13769e+06	6.61854e+06	High	High	High	High	High	High	High	High	High	Peak Found	High	High	High	High	High	High	High
P17710	40	ENSMUSG00000037012	Hk1	Hexokinase-1 OS=Mus musculus OX=10090 GN=Hk1 PE=1 SV=3	1.087	1.558	0.447808	0.000616748	9.69831e+07	9.58904e+07	9.87401e+07	1.07058e+08	1.16208e+08	1.21839e+08	2.81235e+08	3.3858e+08	2.30537e+08	4.69568e+08	4.13527e+08	5.4805e+08	1.20034e+08	9.49441e+07	9.61697e+07	1.03833e+08	8.32045e+07	8.66103e+07	2.26893e+08	2.6567e+08	2.4935e+08	2.41222e+08	2.05288e+08	2.80627e+08	High	High	High	High	High	High	High	High	High	High	High	High	High	High	High	High	High
Q91W97	4	ENSMUSG00000020080	Hkdc1	Hexokinase HKDC1 OS=Mus musculus OX=10090 GN=Hkdc1 PE=2 SV=1	1.126	0.385	0.652833	4.09221e-06	783523	811383	299990	400960	538490	685965	467279		332192	159409	152395	497838	501758	439627	812823	430489	425627	473404	1.11867e+06	1.20083e+06	1.04017e+06	812137	1.916e+06	1.44636e+06	Peak Found	Peak Found	Peak Found	High	Peak Found	High	Peak Found	Not Found	Peak Found	Peak Found	Peak Found	High	High	Peak Found	Peak Found	High	Peak Found
P17095	7	ENSMUSG00000046711	Hmga1	High mobility group protein HMG-I/HMG-Y OS=Mus musculus OX=10090 GN=Hmga1 PE=1 SV=4	0.971	1.369	0.842835	0.0142609	1.50309e+08	1.22503e+08	1.46529e+08	1.31916e+08	1.50842e+08	1.54881e+08	3.91562e+07	4.00942e+07	4.89335e+07	2.93002e+07	3.05475e+07	2.60415e+07	1.24238e+08	1.25005e+08	1.40792e+08	1.44231e+08	1.27319e+08	1.42666e+08	4.44415e+07	4.67672e+07	3.21421e+07	4.51255e+07	3.85081e+07	3.24854e+07	High	High	High	High	High	High	High	High	High	High	High	High	High	High	High	High	High
P63158	11	ENSMUSG00000066551	Hmgb1	High mobility group protein B1 OS=Mus musculus OX=10090 GN=Hmgb1 PE=1 SV=2	0.949	1.335	0.699046	0.0236139	1.4353e+09	1.23014e+09	1.19559e+09	1.26321e+09	1.50687e+09	1.12902e+09	2.5585e+08	1.89766e+08	3.08744e+08	2.21019e+08	2.01665e+08	2.12069e+08	8.31025e+08	1.25981e+09	1.31872e+09	1.03845e+09	1.17592e+09	1.33376e+09	2.41795e+08	1.36315e+08	2.21578e+08	3.67193e+08	1.7007e+08	1.4076e+08	High	High	High	High	High	High	High	High	High	High	High	High	High	High	High	High	High
O54879	8	ENSMUSG00000015217	Hmgb3	High mobility group protein B3 OS=Mus musculus OX=10090 GN=Hmgb3 PE=1 SV=3	1.247	2.255	0.0553258	3.95496e-08	6.59796e+07	6.66833e+07	6.29881e+07	5.87351e+07	7.79729e+07	6.8367e+07	8.27292e+06	5.68831e+06	1.0377e+07	6.39411e+06	7.29139e+06	6.24907e+06	4.25578e+07	7.17819e+07	7.84623e+07	4.35109e+07	5.50604e+07	6.32243e+07	8.11988e+06	2.21413e+06	5.5501e+06	8.02766e+06	3.2605e+06	2.09331e+06	High	High	High	High	High	High	High	High	High	High	High	High	High	High	High	High	High
P18608	2	ENSMUSG00000040681	Hmgn1	Non-histone chromosomal protein HMG-14 OS=Mus musculus OX=10090 GN=Hmgn1 PE=1 SV=2	1.413	1.35	0.00294808	0.0690273	6.5053e+07	5.48253e+07	5.97377e+07	8.84055e+07	6.4978e+07	7.22501e+07	6.42991e+06	3.47718e+06	7.607e+06	3.56679e+06	4.28531e+06	4.10134e+06	4.79588e+07	5.88849e+07	7.34106e+07	6.54948e+07	6.24997e+07	7.15805e+07	3.68878e+06	2.25772e+06	2.92344e+06	1.11217e+07	7.88899e+06	921706	High	High	High	High	High	High	Peak Found	High	High	High	Peak Found	High	High	High	High	High	High
P09602	4	ENSMUSG00000003038	Hmgn2	Non-histone chromosomal protein HMG-17 OS=Mus musculus OX=10090 GN=Hmgn2 PE=1 SV=2	0.906	1.505	0.436475	0.00823092	5.25568e+07	6.27913e+07	5.98243e+07	7.74512e+07	5.52654e+07	7.73332e+07	6.56218e+06	4.95809e+06	1.67007e+07	7.1395e+06	5.60178e+06	3.90283e+06	5.13395e+07	6.30482e+07	6.77848e+07	8.98204e+07	6.68052e+07	7.50335e+07	5.50825e+06	1.90552e+06	4.46297e+06	8.66059e+06	3.43716e+06	793819	High	High	High	High	High	High	High	High	High	High	High	High	High	High	High	High	High
Q9Z204	16	ENSMUSG00000060373	Hnrnpc	Heterogeneous nuclear ribonucleoproteins C1/C2 OS=Mus musculus OX=10090 GN=Hnrnpc PE=1 SV=1	0.921	1.321	0.523544	0.0377623	1.88463e+08	1.80651e+08	1.83382e+08	2.11605e+08	2.00177e+08	1.94037e+08	2.28978e+07	1.80208e+07	3.06585e+07	1.64659e+07	2.00172e+07	1.44229e+07	1.98801e+08	2.04418e+08	2.29751e+08	1.95801e+08	2.75141e+08	2.24766e+08	2.60186e+07	9.7102e+06	2.73231e+07	5.21189e+07	2.22083e+07	1.02831e+07	High	High	High	High	High	High	High	High	High	High	High	High	High	High	High	High	High
Q8R3H7	2	ENSMUSG00000040151	Hs2st1	Heparan sulfate 2-O-sulfotransferase 1 OS=Mus musculus OX=10090 GN=Hs2st1 PE=1 SV=2	0.01	0.764	1e-17	0.402911				107445	124263		140845		189317	121063	205188	198574	214543	238669		145477	248215	256225	1.10313e+06	184131	147961	165098	161514	268656	Not Found	Not Found	Not Found	Peak Found	Peak Found	Not Found	Peak Found	Not Found	Peak Found	Peak Found	Peak Found	Peak Found	Peak Found	High	Not Found	High	Peak Found
Q9CQZ1	2	ENSMUSG00000031839	Hsbp1	Heat shock factor-binding protein 1 OS=Mus musculus OX=10090 GN=Hsbp1 PE=1 SV=1	6.433	1.89	7.6259e-12	0.000331899	333136					680244	1.34378e+06	1.85864e+06	1.28849e+06	1.98452e+06	1.91182e+06	1.35686e+06	310087						1.1797e+06	1.10444e+06		1.01331e+06	348913		Peak Found	Not Found	Not Found	Not Found	Not Found	Peak Found	Peak Found	High	Peak Found	Peak Found	Peak Found	Peak Found	Peak Found	Not Found	Not Found	Not Found	Not Found
P17156	10	ENSMUSG00000059970	Hspa2	Heat shock-related 70 kDa protein 2 OS=Mus musculus OX=10090 GN=Hspa2 PE=1 SV=2	1.776	2.366	0.00114665	7.01263e-08	1.27963e+06	2.10292e+06	1.02332e+06	7.67535e+06	6.81042e+06	6.51952e+06	1.96583e+06	2.44117e+06	1.38503e+06	7.47309e+06	5.24203e+06	9.31001e+06	1.77246e+06	1.84886e+06	1.7545e+06	1.51909e+06	2.40639e+06	2.30326e+06	1.26536e+06	531150	1.01924e+06	2.37808e+06	1.52789e+06	1.87569e+06	High	High	Peak Found	High	High	High	High	High	High	High	High	High	Peak Found	High	High	Peak Found	Peak Found
P54071	11	ENSMUSG00000030541	Idh2	Isocitrate dehydrogenase [NADP], mitochondrial OS=Mus musculus OX=10090 GN=Idh2 PE=1 SV=3	0.724	0.906	0.0225916	0.273572	6.3384e+06	6.09185e+06	7.53314e+06	6.78493e+06	5.59412e+06	8.20216e+06	1.1567e+07	9.80712e+06	1.12375e+07	9.08378e+06	1.14888e+07	7.16009e+06	1.29027e+07	9.0904e+06	9.21068e+06	9.12179e+06	1.07622e+07	9.18089e+06	1.27981e+07	1.12949e+07	1.16293e+07	9.98426e+06	1.38111e+07	1.04192e+07	High	High	High	High	High	High	High	High	High	High	High	High	High	High	High	High	High
P58044	2	ENSMUSG00000058258	Idi1	Isopentenyl-diphosphate Delta-isomerase 1 OS=Mus musculus OX=10090 GN=Idi1 PE=1 SV=1	1.522	0.01	0.148443	1e-17	255343	414338	695029		113756	698345			343343	233397			1.64926e+06	132999	116797	1.04966e+06	152913	124262	433149	200654	136092	119910	533831	113964	High	Peak Found	High	Not Found	Peak Found	High	Not Found	Not Found	Peak Found	Peak Found	Not Found	Not Found	High	Peak Found	Peak Found	High	Peak Found
Q9DAI2	3	ENSMUSG00000007987	Ift22	Intraflagellar transport protein 22 homolog OS=Mus musculus OX=10090 GN=Ift22 PE=1 SV=1	0.359	0.983	4.97112e-06	0.805381		207749	544372	756264	144343	372149	1.37462e+06	1.46059e+06	1.75161e+06	1.94188e+06	2.02888e+06	2.53906e+06	693473	759775	836828	750462	675764	544949	1.67857e+06	2.39813e+06	1.82745e+06	2.5863e+06	2.26811e+06	2.69351e+06	Not Found	Peak Found	Peak Found	Peak Found	Peak Found	Peak Found	Peak Found	High	High	High	High	High	High	High	High	High	Peak Found
Q8K057	2	ENSMUSG00000027778	Ift80	Intraflagellar transport protein 80 homolog OS=Mus musculus OX=10090 GN=Ift80 PE=1 SV=1	0.188	1.377	1e-17	0.0124239	193543	1.16103e+07	3.40691e+06	199106	195502	2.37783e+06	2.94523e+07	2.66717e+07	1.54018e+07	4.24518e+07	3.09281e+07	1.85618e+07	1.5817e+07	1.04882e+07	1.88597e+07	1.01516e+07		1.22137e+07	3.60136e+07	1.52039e+07	1.42593e+07	2.25739e+07	9.60105e+06	5.8519e+07	Peak Found	Peak Found	Peak Found	Peak Found	Peak Found	Peak Found	High	High	High	Peak Found	High	High	Peak Found	Peak Found	Peak Found	Peak Found	Not Found
Q7TPD0	4	ENSMUSG00000027933	Ints3	Integrator complex subunit 3 OS=Mus musculus OX=10090 GN=Ints3 PE=1 SV=2	0.68	1.048	0.0185427	0.876235	2.20603e+06	2.13508e+06	2.33357e+06	2.53261e+06	3.85291e+06	2.93777e+06	3.13531e+06	2.39412e+06	1.5212e+06	1.70559e+06	3.43548e+06	2.51012e+06	3.66516e+06	3.23337e+06	3.62524e+06	2.9649e+06	5.42105e+06	2.94645e+06	2.18562e+07	2.67813e+06	2.55396e+06	3.8378e+06	6.61229e+06	1.31614e+06	High	High	High	High	High	High	Peak Found	Peak Found	Peak Found	Peak Found	Peak Found	Peak Found	Peak Found	High	High	Peak Found	High
P85094	3	ENSMUSG00000086784	Isoc2a	Isochorismatase domain-containing protein 2A OS=Mus musculus OX=10090 GN=Isoc2a PE=1 SV=1	0.689	0.504	0.200087	2.91792e-06	190016	139596	249232	123794	606885	412753	1.48368e+06	1.04807e+06	686717	1.72872e+06	1.65959e+06	1.19153e+06	475723	248927	214032	402754	382802	257029	3.33189e+06	3.46637e+06	2.20789e+06	1.90734e+06	3.64054e+06	2.05909e+06	Peak Found	Peak Found	Peak Found	Peak Found	Peak Found	Peak Found	Peak Found	Peak Found	Peak Found	High	High	Peak Found	Peak Found	Peak Found	Peak Found	Peak Found	Peak Found
Q62315	2	ENSMUSG00000038518	Jarid2	Protein Jumonji OS=Mus musculus OX=10090 GN=Jarid2 PE=1 SV=1	7.443	100	6.66134e-16	1e-17			482182	434293	305425		762437					248071		347217			551283						523015		Not Found	Not Found	Peak Found	Peak Found	Peak Found	Not Found	High	Not Found	Not Found	Not Found	Not Found	Peak Found	Not Found	Peak Found	Not Found	Not Found	Peak Found
Q9QXM1	6	ENSMUSG00000021690	Jmy	Junction-mediating and -regulatory protein OS=Mus musculus OX=10090 GN=Jmy PE=1 SV=1	1.416	1.124	0.0389635	0.473136	3.77936e+06	3.32123e+06	4.19937e+06	3.89832e+06	4.58523e+06	3.72229e+06	1.36608e+06	1.05981e+06	1.00487e+06	1.70504e+06	1.71687e+06	1.76636e+06	2.11312e+06	4.43399e+06	2.57326e+06	4.13745e+06	2.02758e+06	2.3614e+06	1.28328e+06	1.0607e+06	1.68759e+06	1.77086e+06	748607	974336	High	High	High	High	High	High	High	High	High	High	High	High	Peak Found	High	High	High	High
P97825	2	ENSMUSG00000020737	Jpt1	Jupiter microtubule associated homolog 1 OS=Mus musculus OX=10090 GN=Jpt1 PE=1 SV=3	0.01	0.558	1e-17	0.0511398									292900	134436	243218		234134	292366		282844	411698	176291	172893	212157	247492	240712	223907		Not Found	Not Found	High	Not Found	Not Found	Not Found	Not Found	Not Found	High	High	Peak Found	Not Found	Peak Found	High	Not Found	Peak Found	High
Q02257	11	ENSMUSG00000001552	Jup	Junction plakoglobin OS=Mus musculus OX=10090 GN=Jup PE=1 SV=3	0.758	1.446	0.0821377	0.0246717	3.43686e+06	4.63739e+06	2.29e+06	3.49933e+06	3.01046e+06	2.33773e+06	4.51724e+06	7.82926e+06	3.73477e+06	6.72144e+06	1.15873e+07	4.57974e+06	4.17126e+06	4.32115e+06	6.47104e+06	2.89525e+06	4.05602e+06	5.96084e+06	4.99473e+06	3.42585e+06	3.20236e+06	3.91012e+06	1.48024e+06	9.68501e+06	Peak Found	High	Peak Found	Peak Found	Peak Found	Peak Found	High	High	Peak Found	High	High	High	High	Peak Found	High	Peak Found	Peak Found
Q3U0V1	25	ENSMUSG00000007670	Khsrp	Far upstream element-binding protein 2 OS=Mus musculus OX=10090 GN=Khsrp PE=1 SV=2	1.213	1.524	0.092318	0.00324986	7.13828e+07	7.30038e+07	7.64569e+07	7.25482e+07	7.61241e+07	8.54751e+07	9.01227e+06	7.02384e+06	1.04581e+07	6.89745e+06	8.11484e+06	5.01638e+06	5.29235e+07	5.82668e+07	8.90734e+07	6.28014e+07	7.17341e+07	7.05319e+07	7.12361e+06	4.51257e+06	8.97014e+06	1.24951e+07	5.7168e+06	3.97814e+06	High	High	High	High	High	High	High	High	High	High	Peak Found	Peak Found	High	High	High	High	High
Q6ZPU9	9	ENSMUSG00000036955	Kifbp	KIF-binding protein OS=Mus musculus OX=10090 GN=Kifbp PE=1 SV=2	1.045	0.692	0.82195	0.014374	767786	1.54945e+06	3.83881e+06	3.22231e+06	495671	3.36196e+06	1.43295e+06	1.2425e+06	2.71023e+06	3.8548e+06	1.81726e+06	2.18791e+06	5.51221e+06	2.7524e+06	2.3576e+06	4.31059e+06	2.38741e+06	2.19439e+06	3.41326e+06	3.75688e+06	2.30665e+06	1.7947e+06	3.8263e+06	3.04849e+06	High	Peak Found	High	Peak Found	Peak Found	High	High	High	High	High	Peak Found	High	High	Peak Found	Peak Found	Peak Found	Peak Found
P04104	3	ENSMUSG00000046834	Krt1	Keratin, type II cytoskeletal 1 OS=Mus musculus OX=10090 GN=Krt1 PE=1 SV=4	0.593	1.345	1.29262e-05	0.0204828	1.13598e+08	1.23633e+08	3.67966e+07	8.03677e+07	5.05445e+07	2.20265e+07	1.19853e+08	2.02666e+08	8.66862e+07	1.89559e+08	3.50043e+08	9.3382e+07	2.0777e+07	9.71446e+07	9.89062e+07	9.04805e+07	1.02073e+08	1.54054e+08	1.66329e+08	6.25176e+07	6.23988e+07	9.75131e+07	1.00346e+08	1.62817e+08	High	High	High	High	High	High	High	High	High	High	High	High	High	High	High	High	High
P02535	8	ENSMUSG00000019761	Krt10	Keratin, type I cytoskeletal 10 OS=Mus musculus OX=10090 GN=Krt10 PE=1 SV=3	0.514	1.286	2.64909e-08	0.0476135	2.15417e+08	1.63591e+08	6.31197e+07	1.59838e+08	1.1401e+08	3.93822e+07	2.14675e+08	3.34439e+08	1.62167e+08	3.36177e+08	1.89321e+08	1.31728e+08	5.04069e+07	1.91161e+08	2.00857e+08	1.55704e+08	3.44929e+08	1.89151e+08	4.07744e+08	1.20774e+08	1.0955e+08	2.34636e+08	1.0364e+08	3.61436e+08	High	High	High	High	High	High	High	High	High	High	High	High	High	High	High	High	High
Q61414	4	ENSMUSG00000054146	Krt15	Keratin, type I cytoskeletal 15 OS=Mus musculus OX=10090 GN=Krt15 PE=1 SV=2	0.27	1.958	1e-17	2.37452e-06	1.1683e+06	3.88594e+06	3.08311e+06	5.41027e+06	1.65065e+06	1.30881e+06	9.04683e+06	7.01083e+06	6.97858e+06	1.21722e+07	1.12361e+07	3.08489e+06	1.51695e+07	5.02459e+06	1.54981e+07	4.39322e+06	1.87056e+07	4.68643e+06	5.57829e+06	4.46054e+06	5.12625e+06	2.43675e+06	4.26774e+06	8.07288e+06	High	High	High	High	High	High	High	High	High	High	High	High	High	High	High	High	High
Q9QWL7	7	ENSMUSG00000035557	Krt17	Keratin, type I cytoskeletal 17 OS=Mus musculus OX=10090 GN=Krt17 PE=1 SV=3	0.651	1.2	0.000365216	0.143271	4.15138e+07	2.79978e+07	1.04766e+07	2.93508e+07	2.05429e+07	7.98134e+06	3.32776e+07	6.81327e+07	3.16502e+07	5.99575e+07	3.32111e+07	2.41645e+07	3.80315e+07	3.13189e+07	2.87697e+07	2.64053e+07	6.60174e+07	3.77785e+07	8.04946e+07	2.59121e+07	2.61954e+07	3.4489e+07	1.03814e+07	8.25716e+07	High	Peak Found	Peak Found	Peak Found	Peak Found	Peak Found	Peak Found	High	High	High	High	High	High	Peak Found	Peak Found	Peak Found	High
P19001	6	ENSMUSG00000020911	Krt19	Keratin, type I cytoskeletal 19 OS=Mus musculus OX=10090 GN=Krt19 PE=1 SV=1	0.574	1.217	0.000211214	0.206889	7.22854e+06	6.03584e+06	1.76398e+06	3.59688e+06	3.86589e+06	1.39634e+06	4.83328e+06	8.79004e+06	3.86808e+06	8.36119e+06	1.09367e+07	4.658e+06	2.39237e+07	4.60947e+06	1.80078e+07	3.42393e+06	3.48378e+06	6.23512e+06	7.38364e+06	6.3945e+06	2.26191e+06	2.215e+06	4.08646e+06	3.50263e+07	High	Peak Found	High	Peak Found	Peak Found	Peak Found	Peak Found	Peak Found	Peak Found	Peak Found	Peak Found	Peak Found	High	Peak Found	High	Peak Found	Peak Found
Q3TTY5	7	ENSMUSG00000064201	Krt2	Keratin, type II cytoskeletal 2 epidermal OS=Mus musculus OX=10090 GN=Krt2 PE=1 SV=1	0.505	1.274	1.15699e-08	0.0558105	7.27351e+07	6.87628e+07	2.23049e+07	5.75224e+07	3.8108e+07	1.58406e+07	7.8795e+07	1.16705e+08	5.57786e+07	1.4032e+08	1.67076e+08	5.39622e+07	2.07429e+07	7.34178e+07	7.32647e+07	6.5064e+07	1.1606e+08	9.51952e+07	1.37897e+08	5.06201e+07	4.32983e+07	6.08108e+07	3.60834e+07	1.23142e+08	High	High	High	High	High	High	High	High	High	High	High	High	High	High	High	High	High
Q6IFX2	8	ENSMUSG00000053654	Krt42	Keratin, type I cytoskeletal 42 OS=Mus musculus OX=10090 GN=Krt42 PE=1 SV=1	0.457	1.481	2.24588e-10	0.00211555	2.48551e+07	2.64943e+07	8.37699e+06	2.06244e+07	1.59479e+07	6.36497e+06	3.22782e+07	4.03317e+07	2.36596e+07	5.1967e+07	4.02381e+07	2.46135e+07	5.21284e+07	2.5627e+07	3.14202e+07	1.83377e+07	3.79564e+07	2.53684e+07	6.06067e+07	2.63252e+07	1.36498e+07	2.29836e+07	2.33756e+07	1.24785e+08	High	High	High	High	High	High	High	High	High	High	High	High	High	High	High	High	High
Q922U2	12	ENSMUSG00000061527	Krt5	Keratin, type II cytoskeletal 5 OS=Mus musculus OX=10090 GN=Krt5 PE=1 SV=1	0.794	1.902	0.058456	8.29462e-07	8.14137e+07	6.36979e+07	2.28829e+07	4.92449e+07	3.60409e+07	1.69414e+07	6.16302e+07	1.53034e+08	5.12696e+07	1.48194e+08	2.14237e+08	4.24091e+07	3.28739e+07	6.22266e+07	5.17147e+07	5.55988e+07	7.53739e+07	8.15792e+07	1.24045e+08	3.93944e+07	4.58828e+07	4.96814e+07	1.73893e+07	1.18151e+08	High	High	High	High	High	High	High	High	High	High	High	High	High	High	High	High	High
Q6NXH9	2	ENSMUSG00000063661	Krt73	Keratin, type II cytoskeletal 73 OS=Mus musculus OX=10090 GN=Krt73 PE=1 SV=1	0.487	1.697	0.00154466	0.00919505	1.87179e+06	1.45609e+06	264437	751295	269956		960906	1.9642e+06	820616	1.77838e+06	2.28139e+06	781856		1.34078e+06	5.73153e+06	999014	1.87294e+06	1.54e+06	1.66723e+06	665190	703969	720056	519898	1.63271e+06	Peak Found	Peak Found	Peak Found	Peak Found	Peak Found	Not Found	High	Peak Found	High	High	High	High	Not Found	Peak Found	High	Peak Found	Peak Found
Q8BGZ7	2	ENSMUSG00000022986	Krt75	Keratin, type II cytoskeletal 75 OS=Mus musculus OX=10090 GN=Krt75 PE=1 SV=1	0.776	1.406	0.09907	0.0245901	3.30513e+06	4.86847e+06	3.16351e+06	4.46717e+06	4.2287e+06	2.48255e+06	5.97296e+06	9.45521e+06	4.3664e+06	8.39817e+06	8.84306e+06	6.02343e+06	4.09063e+06	4.20272e+06	4.29591e+06	4.08576e+06	6.60897e+06	4.82987e+06	7.09372e+06	4.13866e+06	3.7717e+06	4.57998e+06	3.14961e+06	1.00862e+07	High	High	High	High	High	Peak Found	High	High	High	High	High	High	High	High	High	High	High
Q3UV17	2	ENSMUSG00000075402	Krt76	Keratin, type II cytoskeletal 2 oral OS=Mus musculus OX=10090 GN=Krt76 PE=1 SV=1	0.582	1.055	6.18288e-06	0.622062	1.05465e+08	1.15632e+08	4.29303e+07	7.86379e+07	4.97791e+07	1.98259e+07	1.00649e+08	1.76894e+08	8.28536e+07	1.83434e+08	2.1344e+08	6.68837e+07	3.55787e+07	9.2224e+07	1.11618e+08	8.83142e+07	1.41476e+08	1.17644e+08	1.33069e+08	6.18915e+07	8.52102e+07	7.93209e+07	4.18914e+07	1.22366e+08	High	High	High	High	High	High	High	High	High	High	High	High	High	High	High	High	High
Q8VED5	2	ENSMUSG00000061397	Krt79	Keratin, type II cytoskeletal 79 OS=Mus musculus OX=10090 GN=Krt79 PE=1 SV=2	0.271	0.602	1e-17	9.96184e-05	1.66433e+07	1.63507e+07	7.37683e+06	2.06628e+07	1.151e+07	6.8678e+06	2.31792e+07	1.97223e+07	2.06425e+07	4.09304e+07	2.86202e+07	1.71423e+07	7.13603e+07	2.6851e+07	2.53187e+07	2.37791e+07	9.00276e+07	2.80499e+07	6.40484e+07	2.14056e+07	1.77321e+07	2.36039e+07	5.85817e+07	1.1226e+08	High	High	High	High	High	Peak Found	High	High	High	High	High	High	High	High	High	High	High
Q99M74	2	ENSMUSG00000049548	Krt82	Keratin, type II cuticular Hb2 OS=Mus musculus OX=10090 GN=Krt82 PE=1 SV=2	0.326	1.377	1e-17	0.012579	1.83299e+07	2.70803e+07	6.1353e+06	1.76225e+07	1.5287e+07	3.54617e+06	2.95254e+07	2.67857e+07	1.54018e+07	4.25929e+07	3.09281e+07	1.85618e+07	3.53632e+07	2.39596e+07	4.29846e+07	2.36517e+07	5.74796e+07	2.7476e+07	3.60136e+07	1.52039e+07	1.42593e+07	2.25739e+07	9.60105e+06	5.8889e+07	Peak Found	High	High	High	High	Peak Found	High	High	High	High	High	High	High	High	High	High	Peak Found
Q99KR3	6	ENSMUSG00000025937	Lactb2	Endoribonuclease LACTB2 OS=Mus musculus OX=10090 GN=Lactb2 PE=1 SV=1	0.642	0.92	0.0213367	0.499771	1.23479e+06	1.32169e+06	1.94281e+06	2.00126e+06	1.56723e+06	1.66935e+06	2.86185e+06	2.59048e+06	2.95338e+06	2.65382e+06	2.99194e+06	2.58044e+06	2.66499e+06	2.55628e+06	2.43733e+06	1.59964e+06	2.54248e+06	2.25648e+06	2.73005e+06	2.97562e+06	2.7485e+06	2.82125e+06	3.3593e+06	2.94972e+06	High	High	Peak Found	Peak Found	High	High	Peak Found	Peak Found	High	High	High	Peak Found	High	High	High	High	High
Q8BMJ2	18	ENSMUSG00000024493	Lars1	Leucine--tRNA ligase, cytoplasmic OS=Mus musculus OX=10090 GN=Lars1 PE=1 SV=2	0.692	0.92	0.00931154	0.351105	7.18087e+06	6.38377e+06	4.83138e+06	8.94265e+06	6.17728e+06	6.96952e+06	1.31666e+07	1.13298e+07	1.05565e+07	1.19384e+07	1.24219e+07	1.43264e+07	8.691e+06	9.31521e+06	8.69724e+06	6.16067e+06	1.12854e+07	8.74526e+06	1.25905e+07	1.12181e+07	1.27159e+07	1.27571e+07	1.41407e+07	1.3547e+07	High	High	High	High	High	High	High	High	High	High	High	High	High	High	High	High	High
Q6DVA0	2	ENSMUSG00000044857	Lemd2	LEM domain-containing protein 2 OS=Mus musculus OX=10090 GN=Lemd2 PE=1 SV=1	100	0.01	1e-17	1e-17		766335				899941													0			156189			High	Peak Found	High	High	Not Found	High	Not Found	Not Found	Not Found	Not Found	Not Found	Not Found	Not Found	High	Not Found	High	Not Found
O88952	5	ENSMUSG00000027162	Lin7c	Protein lin-7 homolog C OS=Mus musculus OX=10090 GN=Lin7c PE=1 SV=2	1.444	0.786	0.0177112	0.168486	7.17291e+06	9.36573e+06	1.19698e+07	4.26391e+06	4.17009e+06	1.07829e+07	1.07018e+06	1.69633e+06	2.13673e+06	1.59212e+06	1.10176e+06	1.16064e+06	8.0051e+06	4.30402e+06	3.53904e+06	1.11922e+07	3.93691e+06	4.31283e+06	3.52901e+07	2.73585e+06	1.61762e+06	1.5753e+06	1.92408e+06	1.70617e+06	High	High	High	High	Peak Found	High	Peak Found	Peak Found	Peak Found	Peak Found	Peak Found	Peak Found	High	High	High	High	Peak Found
Q9D0F3	14	ENSMUSG00000041891	Lman1	Protein ERGIC-53 OS=Mus musculus OX=10090 GN=Lman1 PE=1 SV=1	0.996	1.365	0.977096	0.0259157	1.96652e+07	1.66884e+07	1.80414e+07	2.46817e+07	2.02054e+07	1.6635e+07	1.96446e+07	1.90948e+07	2.48939e+07	2.2178e+07	1.91293e+07	2.18258e+07	1.39743e+07	2.41394e+07	1.89165e+07	1.7358e+07	2.13385e+07	2.38062e+07	1.79272e+07	1.63422e+07	1.97125e+07	1.96983e+07	1.44937e+07	1.54228e+07	High	High	High	High	High	High	High	High	High	High	High	High	High	High	High	High	High
Q922Q8	8	ENSMUSG00000020869	Lrrc59	Leucine-rich repeat-containing protein 59 OS=Mus musculus OX=10090 GN=Lrrc59 PE=1 SV=1	0.743	0.942	0.0157612	0.542512	1.6813e+07	1.65444e+07	2.28659e+07	2.12068e+07	1.65781e+07	1.93269e+07	1.47901e+07	1.1695e+07	2.11199e+07	1.86249e+07	1.69298e+07	1.76766e+07	2.23874e+07	2.15274e+07	2.41983e+07	2.03569e+07	2.49189e+07	2.58142e+07	2.03264e+07	1.64187e+07	1.48295e+07	1.65547e+07	2.50692e+07	1.11901e+07	High	High	High	High	High	High	High	High	High	High	High	High	High	High	High	High	High
O35900	5	ENSMUSG00000007050	Lsm2	U6 snRNA-associated Sm-like protein LSm2 OS=Mus musculus OX=10090 GN=Lsm2 PE=1 SV=1	0.737	0.552	0.0376219	6.5884e-05	6.81303e+06	7.10604e+06	8.02463e+06	6.11387e+06	2.57954e+06	1.01495e+07	1.82377e+06	1.29277e+06	2.53641e+06	1.89085e+06	2.10371e+06	1.91686e+06	8.14688e+06	3.39987e+06	6.16061e+06	8.64622e+06	6.20861e+06	6.04856e+06	3.04475e+06	2.70425e+06	2.68619e+06	2.45538e+06	5.93777e+06	3.23675e+06	High	High	High	High	Peak Found	High	Peak Found	High	High	Peak Found	High	Peak Found	High	High	High	High	High
P62311	2	ENSMUSG00000034192	Lsm3	U6 snRNA-associated Sm-like protein LSm3 OS=Mus musculus OX=10090 GN=Lsm3 PE=1 SV=2	1.738	0.921	0.00586148	0.655206	2.01694e+06	4.31622e+06	3.34505e+06	498929	1.10512e+06	2.88299e+06	383648	439044	1.05101e+06	393545		297785	2.89167e+06	722912	764074	3.14585e+06	475598	1.04776e+06	9.04788e+06	876290	707620	1.13636e+06	1.79836e+06	1.40356e+06	High	High	High	High	Peak Found	High	Peak Found	Peak Found	High	Peak Found	Not Found	Peak Found	High	High	High	Peak Found	Peak Found
P62313	2	ENSMUSG00000031683	Lsm6	U6 snRNA-associated Sm-like protein LSm6 OS=Mus musculus OX=10090 GN=Lsm6 PE=1 SV=1	1.503	0.975	0.0272827	0.85744	3.08187e+06	3.31568e+06	3.69934e+06	1.25317e+06	1.51016e+06	3.44742e+06	675433	779754	788677	302519	597229	267901	2.4656e+06	1.88364e+06	1.68697e+06	2.90082e+06	543363	1.7444e+06	1.12172e+06	628725	722184	806849	537449	521125	High	High	High	High	High	High	High	High	High	Peak Found	Peak Found	High	High	High	High	Peak Found	High
Q9CYI4	4	ENSMUSG00000024188	Luc7l	Putative RNA-binding protein Luc7-like 1 OS=Mus musculus OX=10090 GN=Luc7l PE=1 SV=2	0.513	0.61	2.89344e-06	0.000552455	4.11386e+06	5.15286e+06	7.97577e+06	6.8862e+06	5.54009e+06	8.35496e+06	2.27231e+06	2.13941e+06	5.33728e+06	4.00551e+06	3.29353e+06	1.92171e+06	1.13102e+07	1.0489e+07	1.11159e+07	1.08303e+07	1.28386e+07	1.16389e+07	6.82229e+07	4.22617e+06	4.12115e+06	3.72297e+06	5.78083e+06	8.67735e+06	High	High	High	High	High	High	Peak Found	Peak Found	High	Peak Found	Peak Found	Peak Found	High	High	High	High	High
Q08288	15	ENSMUSG00000067367	Lyar	Cell growth-regulating nucleolar protein OS=Mus musculus OX=10090 GN=Lyar PE=1 SV=2	1.041	1.436	0.693682	0.0317066	4.5435e+07	3.92085e+07	4.01875e+07	4.66146e+07	4.23845e+07	4.20107e+07	4.53534e+06	4.78101e+06	6.50923e+06	3.33729e+06	5.30218e+06	3.25505e+06	3.12053e+07	3.79774e+07	4.05015e+07	3.60085e+07	4.77224e+07	4.40728e+07	4.01219e+06	2.06552e+06	4.36118e+06	9.44886e+06	3.35857e+06	2.50672e+06	High	High	High	High	High	High	High	High	High	Peak Found	High	High	High	High	High	High	High
Q9WTL7	5	ENSMUSG00000028670	Lypla2	Acyl-protein thioesterase 2 OS=Mus musculus OX=10090 GN=Lypla2 PE=1 SV=1	1.391	0.887	0.0379	0.361451	4.73265e+06	6.55867e+06	6.40792e+06	1.92314e+06	3.73908e+06	5.02846e+06	6.60519e+06	3.32547e+06	4.77289e+06	2.33887e+06	2.12001e+06	4.22122e+06	5.11467e+06	2.99607e+06	2.66799e+06	4.4448e+06	2.85112e+06	2.17624e+06	4.57315e+06	4.7743e+06	5.00632e+06	4.10644e+06	2.65902e+06	4.56195e+06	High	High	High	Peak Found	Peak Found	High	High	High	Peak Found	Peak Found	High	High	High	High	High	High	Peak Found
Q9JHQ5	6	ENSMUSG00000025245	Lztfl1	Leucine zipper transcription factor-like protein 1 OS=Mus musculus OX=10090 GN=Lztfl1 PE=1 SV=1	1.572	0.736	0.0365148	0.0335468	1.60103e+06	1.11428e+06	1.90009e+06	190521		1.23689e+06	2.94271e+06	2.10717e+06	4.13716e+06	1.50713e+06	1.52509e+06	1.95865e+06	1.04247e+06	100994	108335	1.33323e+06		576833	5.53234e+06	4.67629e+06	1.74319e+06	1.56228e+06	3.34534e+06	2.11221e+06	High	High	High	Peak Found	Not Found	Peak Found	High	High	High	High	High	High	Peak Found	Peak Found	Peak Found	High	Not Found
P24668	3	ENSMUSG00000007458	M6pr	Cation-dependent mannose-6-phosphate receptor OS=Mus musculus OX=10090 GN=M6pr PE=1 SV=1	0.693	1.047	0.0138417	0.877866	3.05999e+06	2.6857e+06	2.79452e+06	6.379e+06	5.1321e+06	3.54571e+06	2.13364e+06	2.61698e+06	2.59918e+06	3.77032e+06	2.8601e+06	4.81224e+06	4.11177e+06	6.00018e+06	5.72699e+06	4.54204e+06	5.79419e+06	6.37009e+06	3.41066e+06	1.24147e+06	2.29348e+06	4.01114e+06	1.81586e+06	1.62872e+06	High	High	High	High	High	High	High	High	High	High	High	High	High	High	High	High	High
Q9CQL1	10	ENSMUSG00000030188	Magohb	Protein mago nashi homolog 2 OS=Mus musculus OX=10090 GN=Magohb PE=2 SV=1	1.452	0.714	0.0025645	0.0143718	2.32203e+07	2.77776e+07	3.60976e+07	1.81493e+07	1.55474e+07	3.41163e+07	4.43389e+06	3.86849e+06	8.25707e+06	4.71231e+06	4.21813e+06	4.31053e+06	3.56638e+07	1.9809e+07	1.86907e+07	3.68206e+07	1.59183e+07	2.00814e+07	9.40322e+06	4.21604e+06	8.12628e+06	6.43248e+06	8.87084e+06	4.4886e+06	High	High	High	High	High	High	High	High	High	High	Peak Found	High	High	High	High	High	High
Q9CXI5	3	ENSMUSG00000032575	Manf	Mesencephalic astrocyte-derived neurotrophic factor OS=Mus musculus OX=10090 GN=Manf PE=1 SV=1	1.972	0.814	0.00138586	0.297479	987747	1.66913e+06	1.97076e+06	308486	184174	2.17773e+06		589680	1.07843e+06	745332	363834	638756	1.70382e+06	393849	350808	1.81161e+06	475688	508335	1.40425e+06	1.15147e+06	920626	736609	3.47006e+06	656762	High	High	High	Peak Found	Peak Found	High	Not Found	Peak Found	Peak Found	Peak Found	Peak Found	High	High	Peak Found	Peak Found	High	Peak Found
P31938	8	ENSMUSG00000004936	Map2k1	Dual specificity mitogen-activated protein kinase kinase 1 OS=Mus musculus OX=10090 GN=Map2k1 PE=1 SV=2	1.212	1.374	0.20631	0.0326729	4.48087e+06	5.43105e+06	5.06014e+06	6.42638e+06	4.56805e+06	6.02772e+06	5.72978e+06	6.1937e+06	7.73296e+06	8.72831e+06	6.66808e+06	8.04179e+06	5.67605e+06	5.21558e+06	5.25964e+06	5.28905e+06	4.55553e+06	4.74716e+06	4.87188e+06	5.22873e+06	5.23015e+06	6.74193e+06	5.46906e+06	6.15819e+06	High	High	High	High	High	High	High	High	High	High	High	High	High	High	High	High	High
Q61166	5	ENSMUSG00000027479	Mapre1	Microtubule-associated protein RP/EB family member 1 OS=Mus musculus OX=10090 GN=Mapre1 PE=1 SV=3	1.426	0.919	0.034044	0.490819	6.0194e+06	6.46385e+06	4.11209e+06	3.445e+06	3.24522e+06	3.29846e+06	2.61847e+06	2.82377e+06	2.72025e+06	3.79173e+06	2.60391e+06	3.23677e+06	6.51141e+06	3.51773e+06	3.68965e+06	6.21734e+06	2.82802e+06	3.73441e+06	2.64986e+07	3.06092e+06	895905	2.23988e+06	768248	2.49668e+06	High	High	High	High	High	High	Peak Found	Peak Found	Peak Found	Peak Found	Peak Found	Peak Found	High	High	High	High	Peak Found
Q9Z2E1	4	ENSMUSG00000024513	Mbd2	Methyl-CpG-binding domain protein 2 OS=Mus musculus OX=10090 GN=Mbd2 PE=2 SV=2	1.67	1.142	0.00135229	0.674296	4.8527e+06	4.32211e+06	5.19922e+06	3.4378e+06	2.28054e+06	4.75916e+06	289802	186074	382793	109789	149846	126917	3.46408e+06	2.17044e+06	3.16263e+06	5.06691e+06	3.91873e+06	2.34972e+06	2.01325e+07	275232	145856	309115	608952	156107	High	High	High	High	High	High	Peak Found	Peak Found	Peak Found	Peak Found	Peak Found	Peak Found	High	High	High	High	High
Q9DB27	4	ENSMUSG00000000355	Mcts1	Malignant T-cell-amplified sequence 1 OS=Mus musculus OX=10090 GN=Mcts1 PE=1 SV=1	1.57	0.796	0.0340493	0.147917	1.94156e+06	2.57026e+06	2.68239e+06	784666	1.28796e+06	2.27587e+06	1.9125e+06	2.00168e+06	1.70678e+06	1.41946e+06	1.41055e+06	987847	2.00909e+06	817353	770799	1.24216e+06	693386	815268	2.02255e+06	2.39107e+06	2.11937e+06	1.54851e+06	1.89985e+06	1.70908e+06	High	High	High	High	High	High	High	High	High	High	High	High	High	High	High	High	Peak Found
Q9DCS3	7	ENSMUSG00000028910	Mecr	Enoyl-[acyl-carrier-protein] reductase, mitochondrial OS=Mus musculus OX=10090 GN=Mecr PE=1 SV=2	0.739	0.714	0.164644	0.00431037	651869	1.3074e+06	1.51629e+06	615383	1.2456e+06	1.20642e+06	7.95046e+06	7.79153e+06	8.01617e+06	7.34653e+06	7.83423e+06	6.45238e+06	2.93301e+06	1.97418e+06	992856	2.18892e+06	1.2714e+06	1.0924e+06	9.6179e+06	1.06217e+07	8.57098e+06	7.66935e+06	1.50093e+07	1.07179e+07	Peak Found	Peak Found	Peak Found	Peak Found	Peak Found	Peak Found	High	High	High	High	High	High	High	Peak Found	Peak Found	Peak Found	Peak Found
P21956	14	ENSMUSG00000030605	Mfge8	Lactadherin OS=Mus musculus OX=10090 GN=Mfge8 PE=1 SV=3	1.288	2.037	0.0919702	5.2442e-08	1.21223e+07	9.73183e+06	9.13987e+06	9.99986e+06	8.69123e+06	9.92414e+06	4.15903e+07	5.50076e+07	3.85061e+07	7.02609e+07	6.52039e+07	7.41747e+07	7.83037e+06	9.13584e+06	7.2101e+06	7.77895e+06	7.42688e+06	8.75931e+06	2.32622e+07	3.47035e+07	3.41474e+07	2.92356e+07	1.92213e+07	3.31492e+07	High	Peak Found	Peak Found	High	High	High	High	High	High	High	High	High	Peak Found	High	High	Peak Found	Peak Found
P34884	3	ENSMUSG00000033307	Mif	Macrophage migration inhibitory factor OS=Mus musculus OX=10090 GN=Mif PE=1 SV=2	1.419	1.632	0.0045762	0.000170085	2.36981e+07	3.04463e+07	2.7459e+07	2.51658e+07	1.9557e+07	4.77366e+07	3.541e+07	3.82551e+07	2.5146e+07	4.88254e+07	3.78772e+07	5.59991e+07	1.55244e+07	1.8046e+07	1.46049e+07	2.13188e+07	1.41584e+07	1.40861e+07	2.88931e+07	3.6707e+07	3.03512e+07	2.31573e+07	1.80646e+07	2.5653e+07	High	High	High	High	High	High	High	High	High	High	High	High	High	High	High	High	High
P60762	3	ENSMUSG00000062270	Morf4l1	Mortality factor 4-like protein 1 OS=Mus musculus OX=10090 GN=Morf4l1 PE=1 SV=2	3.051		0.000110187		481262	391757	616349	474548	166735	428232							724023	178288	97111.2	196030		111355	1.30681e+06						Peak Found	High	High	High	Peak Found	High	Not Found	Not Found	Not Found	Not Found	Not Found	Not Found	High	Peak Found	High	Peak Found	Not Found
Q9DAT2	4	ENSMUSG00000027569	Mrgbp	MRG/MORF4L-binding protein OS=Mus musculus OX=10090 GN=Mrgbp PE=1 SV=2	1.47	0.965	0.0391261	0.846884	3.31564e+06	2.9328e+06	2.84557e+06	2.01556e+06	1.6906e+06	2.93719e+06	848283	517232	760232	486424	469821	643906	2.75396e+06	1.97845e+06	1.80741e+06	2.94095e+06	1.93076e+06	1.96012e+06	1.33717e+07	920594	537465	410897	683199	175036	High	High	High	High	High	High	Peak Found	Peak Found	Peak Found	Peak Found	Peak Found	Peak Found	High	High	High	High	High
Q9DCU6	2	ENSMUSG00000003299	Mrpl4	39S ribosomal protein L4, mitochondrial OS=Mus musculus OX=10090 GN=Mrpl4 PE=1 SV=1	0.01	0.362	1e-17	7.99693e-05		70190.2					99077.2		420811	228519	151671	87100.9	153564	220414			201136	92236.5	382293	432998	301210	287182	1.1204e+06	377747	Not Found	Peak Found	Not Found	Not Found	Not Found	Not Found	Peak Found	Not Found	High	Peak Found	Peak Found	Peak Found	Peak Found	Peak Found	Not Found	Not Found	Peak Found
Q924T2	2	ENSMUSG00000035772	Mrps2	28S ribosomal protein S2, mitochondrial OS=Mus musculus OX=10090 GN=Mrps2 PE=1 SV=1	2.785	0.641	0.00180758	0.0258747		73273.1	263997	273938		365385	530662	365122	908407	628894	861736	600832	372337	155523	94793.4			90164	1.18723e+06	1.89615e+06	807007	1.10147e+06	2.60456e+06	854939	Not Found	Peak Found	Peak Found	Peak Found	Not Found	Peak Found	High	High	High	High	Peak Found	High	Peak Found	Peak Found	Peak Found	Not Found	Not Found
Q9D6S7	2	ENSMUSG00000026887	Mrrf	Ribosome-recycling factor, mitochondrial OS=Mus musculus OX=10090 GN=Mrrf PE=1 SV=1	1	0.01	0.934654	1e-17						163097	124330				90654.4					160272			189311	189687		86132.2	274055	174110	Not Found	Not Found	Not Found	Not Found	Not Found	Peak Found	Peak Found	Not Found	Not Found	Not Found	Peak Found	Not Found	Not Found	Not Found	Not Found	Peak Found	Not Found
Q61474	10	ENSMUSG00000054256	Msi1	RNA-binding protein Musashi homolog 1 OS=Mus musculus OX=10090 GN=Msi1 PE=1 SV=1	0.759	0.76	0.0230245	0.0472713	3.45818e+07	3.57524e+07	4.23235e+07	3.98569e+07	3.76856e+07	3.73268e+07	3.81815e+07	3.68e+07	4.40658e+07	3.60283e+07	4.1223e+07	3.44413e+07	5.09635e+07	5.34411e+07	4.81317e+07	4.18683e+07	6.70815e+07	4.93386e+07	4.36092e+07	3.50815e+07	3.68429e+07	4.58627e+07	5.80931e+07	3.95452e+07	High	High	High	High	High	High	High	High	High	High	High	High	High	High	High	High	High
P00405	5	ENSMUSG00000064354	Mtco2	Cytochrome c oxidase subunit 2 OS=Mus musculus OX=10090 GN=Mtco2 PE=1 SV=1	0.805	0.699	0.080459	0.00895622	2.08327e+07	1.97818e+07	2.41767e+07	2.01984e+07	2.16587e+07	2.032e+07	2.05791e+08	2.02938e+08	2.40594e+08	1.57861e+08	1.93439e+08	1.41161e+08	5.1232e+07	3.11859e+07	2.31397e+07	2.69127e+07	2.49864e+07	2.61835e+07	2.24805e+08	2.59993e+08	2.54108e+08	2.1462e+08	3.06882e+08	2.73169e+08	High	High	High	High	High	High	High	High	High	High	High	High	High	High	High	High	High
Q3V3R1	22	ENSMUSG00000040675	Mthfd1l	Monofunctional C1-tetrahydrofolate synthase, mitochondrial OS=Mus musculus OX=10090 GN=Mthfd1l PE=1 SV=2	1.096	4.043	0.641101	1e-17	2.49107e+06	2.49858e+06	2.22423e+06	3.84406e+06	4.26235e+06	2.98349e+06	1.10331e+07	1.38116e+07	7.00506e+06	2.67803e+07	1.93251e+07	2.76016e+07	1.95167e+06	2.57344e+06	2.32129e+06	2.22126e+06	2.20134e+06	2.98658e+06	3.91403e+06	5.46784e+06	4.01295e+06	4.29905e+06	2.32244e+06	3.5363e+06	Peak Found	Peak Found	Peak Found	High	Peak Found	Peak Found	High	High	High	High	High	High	Peak Found	Peak Found	Peak Found	Peak Found	Peak Found
Q78HU3	2	ENSMUSG00000031813	Mvb12a	Multivesicular body subunit 12A OS=Mus musculus OX=10090 GN=Mvb12a PE=1 SV=1	0.01	0.823	1e-17	0.396957							284425	440217	381535	350385	366282	272355	137164	298393	229942	253732	290605	253903	359032	335212	278964	409821	526289	392383	High	High	High	High	Not Found	Not Found	Peak Found	High	High	High	Peak Found	Peak Found	High	High	Peak Found	Peak Found	Peak Found
Q60605	7	ENSMUSG00000090841	Myl6	Myosin light polypeptide 6 OS=Mus musculus OX=10090 GN=Myl6 PE=1 SV=3	1.529	1.036	0.00574969	0.985776	5.96337e+06	9.69206e+06	9.99898e+06	5.59955e+06	5.82301e+06	1.0119e+07	8.76552e+06	1.43739e+07	8.58697e+06	8.0346e+06	7.35146e+06	8.9526e+06	6.27526e+06	4.65126e+06	5.01902e+06	9.03457e+06	4.47692e+06	5.49134e+06	9.39735e+06	1.16468e+07	8.43413e+06	7.67329e+06	1.14103e+07	6.73767e+06	High	High	High	High	High	High	High	High	High	High	High	High	High	High	High	High	High
Q8CFC2	2	ENSMUSG00000010505	Myt1	Myelin transcription factor 1 OS=Mus musculus OX=10090 GN=Myt1 PE=1 SV=1	0.073		1e-17				187919	253987		394682							486209	320235	349954	255143	332381	290549	2.03447e+06						Not Found	Not Found	Peak Found	Peak Found	Not Found	Peak Found	Not Found	Not Found	Not Found	Not Found	Not Found	Not Found	High	Peak Found	High	Peak Found	High
P61600	3	ENSMUSG00000002728	Naa20	N-alpha-acetyltransferase 20 OS=Mus musculus OX=10090 GN=Naa20 PE=1 SV=1	0.599	0.817	0.0238982	0.298955	163716	117025	290869	218489	105748	370503	1.14792e+06	810668	1.49884e+06	948787	881633	1.30283e+06	715838	471933	1.13416e+06	858669	794745	529249	1.53987e+06	1.40405e+06	1.14836e+06	976757	1.64869e+06	1.07177e+06	Peak Found	Peak Found	High	Peak Found	Peak Found	High	Peak Found	High	High	High	High	Peak Found	Peak Found	High	High	High	High
Q99KQ4	14	ENSMUSG00000020572	Nampt	Nicotinamide phosphoribosyltransferase OS=Mus musculus OX=10090 GN=Nampt PE=1 SV=1	1.247	1.406	0.157402	0.0250163	8.94764e+06	9.81264e+06	9.20693e+06	1.56676e+07	1.42706e+07	1.53778e+07	5.42443e+06	5.83734e+06	5.79213e+06	9.10716e+06	7.17151e+06	7.97764e+06	1.11593e+07	1.14306e+07	1.29002e+07	9.93571e+06	1.10677e+07	1.13062e+07	3.88711e+06	4.34145e+06	4.96758e+06	7.31889e+06	4.86197e+06	4.85222e+06	High	High	High	High	High	High	High	High	High	High	High	High	High	High	High	High	High
P28656	11	ENSMUSG00000058799	Nap1l1	Nucleosome assembly protein 1-like 1 OS=Mus musculus OX=10090 GN=Nap1l1 PE=1 SV=2	0.686	0.738	0.00273516	0.0192603	1.42491e+07	1.24928e+07	1.99997e+07	2.23536e+07	1.42274e+07	1.83167e+07	2.11434e+07	1.91488e+07	2.9022e+07	2.77193e+07	2.93086e+07	2.47281e+07	3.02618e+07	2.34155e+07	2.0546e+07	1.88096e+07	3.31558e+07	2.29614e+07	2.63377e+07	2.78795e+07	3.43135e+07	3.02332e+07	5.58458e+07	3.64139e+07	High	High	High	High	High	High	High	High	High	High	High	High	High	High	High	High	High
Q9DB05	8	ENSMUSG00000006024	Napa	Alpha-soluble NSF attachment protein OS=Mus musculus OX=10090 GN=Napa PE=1 SV=1	1.419	0.718	0.0290112	0.00412604	4.83701e+06	5.58734e+06	5.9234e+06	1.81455e+06	2.22931e+06	5.55691e+06	3.31391e+06	4.64022e+06	4.39071e+06	9.37366e+06	7.65962e+06	8.01243e+06	8.00935e+06	2.79306e+06	2.39164e+06	6.44587e+06	2.63861e+06	3.20837e+06	1.22972e+07	1.60024e+07	4.02653e+06	7.23416e+06	8.76631e+06	1.0753e+07	High	High	High	Peak Found	High	High	High	High	High	High	High	High	High	High	High	High	High
P28663	11	ENSMUSG00000027438	Napb	Beta-soluble NSF attachment protein OS=Mus musculus OX=10090 GN=Napb PE=1 SV=2	1.959	0.856	1.35318e-05	0.19098	6.09273e+06	7.98153e+06	7.66755e+06	1.8045e+06	2.44209e+06	8.90712e+06	5.94168e+06	4.4094e+06	6.91549e+06	6.51839e+06	4.00811e+06	7.43678e+06	8.01207e+06	2.19992e+06	2.07662e+06	7.49555e+06	1.72999e+06	2.07557e+06	1.10278e+07	9.36463e+06	4.53893e+06	3.03417e+06	8.50656e+06	4.46927e+06	High	High	High	High	Peak Found	High	High	High	High	High	High	High	High	Peak Found	High	High	Peak Found
Q9CZ42	10	ENSMUSG00000031505	Naxd	ATP-dependent (S)-NAD(P)H-hydrate dehydratase OS=Mus musculus OX=10090 GN=Naxd PE=1 SV=1	0.708	0.9	0.0205162	0.291292	3.2668e+06	4.3948e+06	4.80463e+06	4.36045e+06	4.789e+06	6.25147e+06	1.45241e+07	1.45065e+07	1.24939e+07	1.30705e+07	1.6299e+07	1.25246e+07	6.89856e+06	8.31406e+06	9.22358e+06	6.54578e+06	7.24073e+06	5.90824e+06	1.54366e+07	1.53839e+07	1.65178e+07	1.58944e+07	1.60164e+07	1.63731e+07	High	High	High	High	High	High	High	High	High	High	High	High	High	High	High	High	High
P09405	32	ENSMUSG00000026234	Ncl	Nucleolin OS=Mus musculus OX=10090 GN=Ncl PE=1 SV=2	0.998	1.34	0.969784	0.0221191	8.93939e+08	7.87822e+08	8.02412e+08	9.74275e+08	9.55036e+08	8.59031e+08	9.2696e+07	7.27611e+07	1.31851e+08	7.62165e+07	8.22659e+07	7.08656e+07	7.59503e+08	9.1627e+08	9.3772e+08	8.02431e+08	9.45619e+08	9.0394e+08	9.42386e+07	3.99477e+07	1.04904e+08	2.0462e+08	8.26285e+07	4.04746e+07	High	High	High	High	High	High	High	High	High	High	High	High	High	High	High	High	High
Q62433	9	ENSMUSG00000005125	Ndrg1	Protein NDRG1 OS=Mus musculus OX=10090 GN=Ndrg1 PE=1 SV=1	1.082	1.579	0.549601	0.000537614	1.18464e+07	1.9203e+07	1.63581e+07	1.9992e+07	1.39748e+07	1.87513e+07	1.05673e+07	1.37105e+07	1.11542e+07	1.66909e+07	1.36157e+07	1.63591e+07	1.78613e+07	1.28491e+07	1.69232e+07	1.62519e+07	1.42743e+07	1.42462e+07	7.39299e+06	7.62978e+06	9.73301e+06	1.01891e+07	7.71836e+06	9.8621e+06	High	High	High	High	High	High	High	High	High	High	High	High	High	High	High	High	High
Q9QYG0	11	ENSMUSG00000004558	Ndrg2	Protein NDRG2 OS=Mus musculus OX=10090 GN=Ndrg2 PE=1 SV=1	0.879	1.396	0.301506	0.0150547	4.34473e+07	4.56494e+07	4.91202e+07	5.54595e+07	4.71221e+07	5.6151e+07	1.24679e+07	1.21916e+07	1.34827e+07	1.26657e+07	1.11367e+07	1.4942e+07	5.66494e+07	5.67358e+07	5.90746e+07	5.21188e+07	5.64908e+07	5.70865e+07	8.73121e+06	6.97915e+06	1.52465e+07	1.89282e+07	1.23944e+07	9.64589e+06	High	High	High	High	High	High	High	High	High	High	High	High	High	High	High	High	High
Q9D8B4	3	ENSMUSG00000002379	Ndufa11	NADH dehydrogenase [ubiquinone] 1 alpha subcomplex subunit 11 OS=Mus musculus OX=10090 GN=Ndufa11 PE=1 SV=2	0.641	0.956	0.0030403	0.603793	2.92569e+06	3.33492e+06	3.00539e+06	6.38223e+06	4.71233e+06	6.22215e+06	1.48848e+07	1.48148e+07	1.77701e+07	1.52555e+07	1.80911e+07	1.73519e+07	6.17102e+06	4.81095e+06	4.32862e+06	3.45347e+06	4.9429e+06	3.9234e+06	1.57976e+07	1.68527e+07	1.28914e+07	1.56104e+07	2.18694e+07	1.72615e+07	Peak Found	Peak Found	Peak Found	High	High	Peak Found	High	High	High	High	High	High	High	High	High	High	High
Q9ERS2	6	ENSMUSG00000036199	Ndufa13	NADH dehydrogenase [ubiquinone] 1 alpha subcomplex subunit 13 OS=Mus musculus OX=10090 GN=Ndufa13 PE=1 SV=3	1.388	0.674	0.0644402	0.00187902	2.93701e+06	4.14279e+06	4.16151e+06	1.22479e+06	2.10271e+06	3.38072e+06	2.29136e+07	2.54381e+07	2.62672e+07	1.58819e+07	1.5797e+07	1.47822e+07	6.72687e+06	2.34515e+06	1.90893e+06	4.37701e+06	2.36414e+06	1.94467e+06	3.98993e+07	3.91014e+07	2.27921e+07	1.78087e+07	4.64122e+07	2.54119e+07	High	High	High	Peak Found	Peak Found	High	High	High	High	High	High	High	High	Peak Found	High	High	Peak Found
Q9CQ75	3	ENSMUSG00000014294	Ndufa2	NADH dehydrogenase [ubiquinone] 1 alpha subcomplex subunit 2 OS=Mus musculus OX=10090 GN=Ndufa2 PE=1 SV=3	1.831	0.627	0.0584367	0.00143629	137986	202526	985233		224477	952748	5.37581e+06	5.65991e+06	3.64058e+06	3.82314e+06	3.43087e+06	2.76624e+06	762368	109404		774913	123949	174527	1.03752e+07	8.57085e+06	4.72842e+06	3.46005e+06	5.78151e+06	4.83141e+06	Peak Found	High	High	Not Found	Peak Found	Peak Found	High	High	High	High	High	Peak Found	High	Peak Found	Not Found	Peak Found	Peak Found
Q9CPP6	6	ENSMUSG00000023089	Ndufa5	NADH dehydrogenase [ubiquinone] 1 alpha subcomplex subunit 5 OS=Mus musculus OX=10090 GN=Ndufa5 PE=1 SV=3	1.497	0.595	0.0550682	0.000428042	1.15274e+06	1.15912e+06	606925	647646	569494	1.02411e+06	3.28881e+06	2.69636e+06	4.11216e+06	2.69732e+06	2.01854e+06	1.87836e+06	2.38347e+06	708736	778791	971322	288577	859402	7.3771e+06	7.39192e+06	2.32685e+06	2.15307e+06	6.03117e+06	2.86583e+06	Peak Found	Peak Found	Peak Found	Peak Found	Peak Found	Peak Found	High	High	High	High	High	High	High	Peak Found	Peak Found	Peak Found	Peak Found
Q9CQZ5	6	ENSMUSG00000022450	Ndufa6	NADH dehydrogenase [ubiquinone] 1 alpha subcomplex subunit 6 OS=Mus musculus OX=10090 GN=Ndufa6 PE=1 SV=1	1.554	0.584	0.0189845	3.76599e-06	2.33609e+06	4.1406e+06	3.52594e+06	1.6609e+06	2.43056e+06	3.18421e+06	1.02966e+07	1.38648e+07	1.62122e+07	8.67464e+06	6.92092e+06	6.03317e+06	4.44423e+06	1.98456e+06	1.98275e+06	3.84685e+06	1.34529e+06	2.29853e+06	2.71978e+07	2.46107e+07	8.69525e+06	6.87299e+06	2.94548e+07	1.14421e+07	Peak Found	Peak Found	High	Peak Found	Peak Found	Peak Found	High	High	High	High	High	High	High	Peak Found	Peak Found	High	Peak Found
Q9Z1P6	4	ENSMUSG00000041881	Ndufa7	NADH dehydrogenase [ubiquinone] 1 alpha subcomplex subunit 7 OS=Mus musculus OX=10090 GN=Ndufa7 PE=1 SV=3	15.386	0.54	1e-17	4.87758e-05	511685	928678	1.01236e+06	223615	266425	427592	5.03916e+06	5.20009e+06	6.46735e+06	2.89084e+06	2.83179e+06	2.2342e+06	1.52289e+06			1.14415e+06		180635	1.06533e+07	8.73295e+06	5.14105e+06	2.7492e+06	4.9946e+06	4.41059e+06	Peak Found	High	High	Peak Found	Peak Found	Peak Found	High	High	High	High	High	High	High	Not Found	Not Found	High	Not Found
Q9DCJ5	5	ENSMUSG00000026895	Ndufa8	NADH dehydrogenase [ubiquinone] 1 alpha subcomplex subunit 8 OS=Mus musculus OX=10090 GN=Ndufa8 PE=1 SV=3	1.389	0.564	0.0907414	1.63466e-06	1.12545e+06	2.33568e+06	2.33461e+06	564306	358198	2.27159e+06	1.33049e+07	1.4031e+07	1.81332e+07	9.54028e+06	8.44454e+06	9.22283e+06	2.84256e+06	1.13025e+06	936231	2.17595e+06	589835	985231	2.51855e+07	2.55084e+07	1.11661e+07	9.05777e+06	2.08312e+07	1.43731e+07	Peak Found	High	Peak Found	Peak Found	Peak Found	Peak Found	High	High	High	High	High	High	High	Peak Found	Peak Found	Peak Found	Peak Found
Q9CR21	2	ENSMUSG00000030869	Ndufab1	Acyl carrier protein, mitochondrial OS=Mus musculus OX=10090 GN=Ndufab1 PE=1 SV=1	1.139	0.73	0.521262	0.0286914	1.30672e+06	1.43752e+06	1.51109e+06	208451	199341	1.07572e+06	2.27746e+06	5.72379e+06	8.98556e+06	2.6683e+06	1.3039e+06	3.96112e+06	2.11111e+06	546210	126716	1.22445e+06	201793	1.34669e+06	1.01741e+07	1.36864e+07	2.24524e+06	1.26811e+06	6.65526e+06	3.04934e+06	High	High	High	Peak Found	Peak Found	Peak Found	High	High	High	Peak Found	Peak Found	Peak Found	High	Peak Found	Peak Found	High	Peak Found
Q9D1H6	4	ENSMUSG00000028261	Ndufaf4	NADH dehydrogenase [ubiquinone] 1 alpha subcomplex assembly factor 4 OS=Mus musculus OX=10090 GN=Ndufaf4 PE=1 SV=1	0.01	0.551	1e-17	0.00395265							314566	218379	1.29792e+06	404921	167520	206547					140404		2.55235e+06	2.70712e+06	670222		1.89029e+06	669781	Not Found	Not Found	Not Found	Not Found	Not Found	Not Found	Peak Found	Peak Found	High	Peak Found	Peak Found	Peak Found	Not Found	Not Found	Not Found	Not Found	Peak Found
Q9DCS9	5	ENSMUSG00000040048	Ndufb10	NADH dehydrogenase [ubiquinone] 1 beta subcomplex subunit 10 OS=Mus musculus OX=10090 GN=Ndufb10 PE=1 SV=3	1.121	0.711	0.57034	0.00522583	963602	963094	1.42726e+06	163606	169273	984852	5.85062e+06	5.57386e+06	9.98799e+06	5.64182e+06	4.46247e+06	5.09405e+06	1.90014e+06	958724	803629	1.50539e+06		832229	1.13679e+07	1.14544e+07	5.39325e+06	4.15866e+06	1.83443e+07	4.80793e+06	Peak Found	Peak Found	High	Peak Found	Peak Found	Peak Found	High	High	High	High	High	High	Peak Found	Peak Found	Peak Found	Peak Found	Not Found
Q9CQZ6	5	ENSMUSG00000026032	Ndufb3	NADH dehydrogenase [ubiquinone] 1 beta subcomplex subunit 3 OS=Mus musculus OX=10090 GN=Ndufb3 PE=1 SV=1	0.68	0.766	0.0488796	0.0223454	2.40455e+06	1.09144e+06	1.13603e+06	1.88124e+06	3.53317e+06	1.91731e+06	1.79866e+07	2.16137e+07	2.1278e+07	1.46697e+07	1.63632e+07	1.60034e+07	1.48793e+06	1.68081e+06	1.84814e+06	2.01257e+06	1.30017e+06	2.28481e+06	2.38047e+07	2.43376e+07	1.31443e+07	1.796e+07	1.99904e+07	1.72064e+07	High	Peak Found	High	Peak Found	Peak Found	Peak Found	High	High	High	High	High	High	High	High	High	Peak Found	Peak Found
Q9CQC7	5	ENSMUSG00000022820	Ndufb4	NADH dehydrogenase [ubiquinone] 1 beta subcomplex subunit 4 OS=Mus musculus OX=10090 GN=Ndufb4 PE=1 SV=3	1.212	0.594	0.357089	0.000599216	610357	998175	1.00364e+06			1.01294e+06	3.67081e+06	3.00794e+06	7.28803e+06	3.72084e+06	2.85346e+06	2.38658e+06	1.55806e+06		649189	2.32538e+06		483537	1.19803e+07	9.17067e+06	2.98538e+06	3.04443e+06	1.07597e+07	3.2327e+06	Peak Found	Peak Found	Peak Found	Not Found	Not Found	Peak Found	High	High	High	High	High	High	High	Not Found	Peak Found	High	Not Found
Q9CQJ8	7	ENSMUSG00000022354	Ndufb9	NADH dehydrogenase [ubiquinone] 1 beta subcomplex subunit 9 OS=Mus musculus OX=10090 GN=Ndufb9 PE=1 SV=3	0.851	0.728	0.500111	0.00738622	594021	923150	1.8478e+06	1.60772e+06	1.14819e+06	1.19504e+06	8.54678e+06	7.74397e+06	9.21578e+06	5.6512e+06	6.07494e+06	4.29189e+06	1.62469e+06	1.43411e+06	1.1339e+06	1.35958e+06	453396	1.30716e+06	1.16058e+07	1.05199e+07	6.93519e+06	7.10351e+06	9.78733e+06	4.94572e+06	Peak Found	High	High	Peak Found	Peak Found	Peak Found	High	High	High	High	High	High	Peak Found	Peak Found	Peak Found	High	Peak Found
Q9CQ54	2	ENSMUSG00000030647	Ndufc2	NADH dehydrogenase [ubiquinone] 1 subunit C2 OS=Mus musculus OX=10090 GN=Ndufc2 PE=1 SV=1	100	0.607	1e-17	0.000746142		108526	263067			229710	1.60679e+06	1.87523e+06	2.49018e+06	1.52497e+06	1.4218e+06	1.12367e+06	332619			207909			3.9243e+06	3.77975e+06	1.98223e+06	1.29597e+06	3.80723e+06	2.11059e+06	Not Found	Peak Found	Peak Found	Not Found	Not Found	Peak Found	High	High	High	High	High	High	Peak Found	Not Found	Not Found	Peak Found	Not Found
Q91VD9	35	ENSMUSG00000025968	Ndufs1	NADH-ubiquinone oxidoreductase 75 kDa subunit, mitochondrial OS=Mus musculus OX=10090 GN=Ndufs1 PE=1 SV=2	0.682	0.911	0.00151254	0.538182	3.02465e+07	2.89484e+07	3.11901e+07	3.04857e+07	4.2011e+07	2.47422e+07	2.6326e+08	2.65466e+08	2.30836e+08	2.04134e+08	2.54992e+08	1.8218e+08	4.86427e+07	4.59366e+07	4.16989e+07	3.87828e+07	3.66897e+07	3.75247e+07	2.80955e+08	2.82066e+08	2.35502e+08	2.52701e+08	2.60051e+08	2.78947e+08	High	High	High	High	High	High	High	High	High	High	High	High	High	High	High	High	High
Q9DCT2	13	ENSMUSG00000005510	Ndufs3	NADH dehydrogenase [ubiquinone] iron-sulfur protein 3, mitochondrial OS=Mus musculus OX=10090 GN=Ndufs3 PE=1 SV=2	0.84	0.6	0.243475	0.000169663	2.60055e+06	4.88431e+06	5.20851e+06	3.27667e+06	2.13552e+06	4.37185e+06	3.60141e+07	3.75121e+07	4.73719e+07	3.0555e+07	3.03926e+07	2.57876e+07	9.90545e+06	4.0293e+06	3.39694e+06	7.76085e+06	4.24975e+06	3.66046e+06	6.58666e+07	6.60725e+07	4.17767e+07	3.13095e+07	8.75742e+07	4.78082e+07	Peak Found	High	High	High	Peak Found	High	High	High	High	High	High	High	High	High	High	High	High
P52503	5	ENSMUSG00000021606	Ndufs6	NADH dehydrogenase [ubiquinone] iron-sulfur protein 6, mitochondrial OS=Mus musculus OX=10090 GN=Ndufs6 PE=1 SV=2	0.79	0.736	0.17798	0.0119938	2.28881e+06	2.08083e+06	2.82087e+06	2.02527e+06	1.62383e+06	1.53843e+06	1.97164e+07	1.68508e+07	2.4445e+07	1.70004e+07	1.72958e+07	1.33127e+07	5.34534e+06	3.05417e+06	2.11814e+06	3.73442e+06	2.52739e+06	2.74685e+06	2.94798e+07	2.87591e+07	2.04544e+07	1.95402e+07	3.16148e+07	2.33774e+07	Peak Found	High	High	Peak Found	Peak Found	High	High	High	High	High	High	High	High	High	High	High	High
Q91YT0	19	ENSMUSG00000037916	Ndufv1	NADH dehydrogenase [ubiquinone] flavoprotein 1, mitochondrial OS=Mus musculus OX=10090 GN=Ndufv1 PE=1 SV=1	0.706	0.858	0.00487901	0.284722	1.98025e+07	1.77281e+07	1.96217e+07	2.28821e+07	2.42669e+07	1.86551e+07	1.19892e+08	1.26012e+08	1.07754e+08	9.4593e+07	1.12017e+08	7.88406e+07	3.12009e+07	3.376e+07	3.26538e+07	2.47821e+07	3.26281e+07	2.78117e+07	1.18334e+08	1.25343e+08	1.1174e+08	1.30466e+08	1.22226e+08	1.31608e+08	High	High	High	High	High	High	High	High	High	High	High	High	High	High	High	High	High
P29595	2	ENSMUSG00000010376	Nedd8	NEDD8 OS=Mus musculus OX=10090 GN=Nedd8 PE=1 SV=2	1.449	0.973	0.0319085	0.755059	3.18707e+06	3.80963e+06	4.06446e+06	2.73822e+06	3.256e+06	4.28039e+06	2.29611e+06	2.28777e+06	1.75717e+06	2.25498e+06	1.99161e+06	1.95334e+06	3.03709e+06	3.11683e+06	2.59667e+06	3.98667e+06	1.94332e+06	2.86293e+06	2.72358e+06	2.40103e+06	2.19379e+06	2.29742e+06	1.50342e+06	1.81747e+06	High	High	High	High	High	High	High	High	High	High	High	High	High	High	High	High	High
Q922L6	3	ENSMUSG00000016253	Nelfcd	Negative elongation factor D OS=Mus musculus OX=10090 GN=Nelfcd PE=1 SV=2	0.684	0.642	0.00164274	0.00114859	1.86357e+07	1.39499e+07	2.77441e+07	3.34474e+07	2.54399e+07	3.86005e+07	4.75572e+07	4.29449e+07	9.86538e+07	9.02059e+07	1.20344e+08	4.57529e+07	6.37951e+07	3.96908e+07	6.46063e+07	4.13833e+07	7.23996e+07	5.27099e+07	3.34585e+08	1.33016e+08	6.02784e+07	1.07856e+08	1.01831e+08	2.12917e+08	High	Peak Found	High	High	Peak Found	High	Peak Found	Peak Found	Peak Found	Peak Found	Peak Found	Peak Found	High	High	High	High	High
O55126	8	ENSMUSG00000029432	Nipsnap2	Protein NipSnap homolog 2 OS=Mus musculus OX=10090 GN=Nipsnap2 PE=1 SV=1	1.798	0.831	0.000412466	0.0988279	4.02771e+06	6.19516e+06	6.12559e+06	1.20672e+06	2.21954e+06	5.93066e+06	1.91765e+07	1.9065e+07	2.00912e+07	1.40018e+07	1.28373e+07	1.5406e+07	4.20541e+06	2.41969e+06	2.32385e+06	4.52104e+06	1.20109e+06	2.74686e+06	3.02768e+07	3.17449e+07	1.66715e+07	1.22041e+07	2.10417e+07	1.66375e+07	High	High	High	High	High	High	High	High	High	High	High	High	High	High	High	High	High
Q99K48	18	ENSMUSG00000031311	Nono	Non-POU domain-containing octamer-binding protein OS=Mus musculus OX=10090 GN=Nono PE=1 SV=3	1.099	1.425	0.397506	0.00960469	1.78615e+08	1.67433e+08	1.68845e+08	1.57997e+08	1.6339e+08	1.58699e+08	1.65843e+07	1.40956e+07	2.33945e+07	1.247e+07	1.37484e+07	1.0946e+07	1.47251e+08	1.62326e+08	1.67765e+08	1.3956e+08	1.41576e+08	1.55799e+08	1.61729e+07	6.76794e+06	1.78244e+07	3.11978e+07	1.07482e+07	7.08225e+06	High	High	High	High	High	High	High	High	High	High	High	High	High	High	High	High	High
Q9CQS2	2	ENSMUSG00000027133	Nop10	H/ACA ribonucleoprotein complex subunit 3 OS=Mus musculus OX=10090 GN=Nop10 PE=3 SV=1	2.923		0.00312552		110046	210861	264988		140419	274868							93720.2		92227.8	151389		92447.9	429785						Peak Found	Peak Found	High	Not Found	Peak Found	High	Not Found	Not Found	Not Found	Not Found	Not Found	Not Found	High	Not Found	Peak Found	High	Not Found
Q8BK35	3	ENSMUSG00000041560	Nop53	Ribosome biogenesis protein NOP53 OS=Mus musculus OX=10090 GN=Nop53 PE=1 SV=1	0.902	100	0.6938	1e-17	923217	715137	1.38829e+06	967041	1.01831e+06	1.28944e+06	468220	171510			138842	283068	1.42251e+06	1.0426e+06	1.18162e+06	1.37439e+06	1.70612e+06	1.19219e+06	118378			227830			High	High	High	High	Peak Found	High	Peak Found	Peak Found	Not Found	Not Found	Peak Found	Peak Found	High	High	High	High	High
Q9DCJ9	12	ENSMUSG00000042684	Npl	N-acetylneuraminate lyase OS=Mus musculus OX=10090 GN=Npl PE=1 SV=1	1.555	0.919	0.00341972	0.340741	1.05387e+07	1.19704e+07	1.45692e+07	2.9802e+06	3.28391e+06	1.18027e+07	9.41089e+06	9.7797e+06	1.24666e+07	7.92035e+06	7.68821e+06	8.33508e+06	1.21489e+07	4.24945e+06	4.10882e+06	1.04859e+07	3.41152e+06	4.6059e+06	1.37064e+07	1.26784e+07	9.25866e+06	6.96104e+06	1.43995e+07	8.43821e+06	High	High	High	High	Peak Found	High	High	High	High	High	High	High	High	High	High	High	High
Q80XU3	3	ENSMUSG00000026434	Nucks1	Nuclear ubiquitous casein and cyclin-dependent kinase substrate 1 OS=Mus musculus OX=10090 GN=Nucks1 PE=1 SV=1	0.962	1.439	0.758458	0.0249244	2.46016e+07	2.27318e+07	2.03994e+07	2.35104e+07	2.20243e+07	2.08908e+07	2.93799e+06	2.30315e+06	3.94249e+06	2.24823e+06	2.70143e+06	2.17784e+06	1.50944e+07	2.3131e+07	2.25583e+07	2.1551e+07	2.21277e+07	2.38227e+07	2.67418e+06	1.35459e+06	4.17242e+06	5.73486e+06	1.28674e+06	1.33077e+06	High	High	High	High	High	High	High	Peak Found	High	Peak Found	High	Peak Found	High	High	High	High	High
O35685	16	ENSMUSG00000028851	Nudc	Nuclear migration protein nudC OS=Mus musculus OX=10090 GN=Nudc PE=1 SV=1	1.466	1.048	0.00186174	0.737253	2.6182e+07	3.17385e+07	3.20112e+07	1.83392e+07	1.8639e+07	2.93477e+07	2.66436e+07	2.74208e+07	2.87188e+07	2.49254e+07	2.12732e+07	2.87076e+07	2.3849e+07	2.08637e+07	1.88967e+07	2.7844e+07	1.4915e+07	1.9241e+07	3.26969e+07	3.07131e+07	2.44782e+07	2.18034e+07	2.23721e+07	2.19019e+07	High	High	High	High	High	High	High	High	High	High	High	High	High	High	High	High	High
P56380	5	ENSMUSG00000028443	Nudt2	Bis(5'-nucleosyl)-tetraphosphatase [asymmetrical] OS=Mus musculus OX=10090 GN=Nudt2 PE=1 SV=3	1.606	0.646	0.0209944	0.0158374	2.30995e+06	3.19227e+06	3.26301e+06	972083	1.19661e+06	3.07781e+06	1.10192e+06	567324	1.69713e+06	1.2398e+06	718420	887174	3.1825e+06	1.21672e+06	1.16635e+06	2.90255e+06	942095	1.11966e+06	3.12027e+06	2.74798e+06	1.18078e+06	927549	2.49607e+06	1.27034e+06	Peak Found	High	Peak Found	Peak Found	Peak Found	Peak Found	Peak Found	High	High	Peak Found	High	Peak Found	High	Peak Found	Peak Found	High	Peak Found
Q9CQF3	7	ENSMUSG00000031754	Nudt21	Cleavage and polyadenylation specificity factor subunit 5 OS=Mus musculus OX=10090 GN=Nudt21 PE=1 SV=1	2.094	1.199	4.12974e-07	0.307536	9.46444e+06	1.53054e+07	2.40106e+07	4.61658e+06	4.54036e+06	2.5e+07	1.73088e+06	986418	1.45142e+06	954929	903871	1.47237e+06	2.12767e+07	5.33636e+06	4.57895e+06	1.51253e+07	4.09707e+06	4.48283e+06	5.48972e+07	1.29419e+06	1.32925e+06	1.18579e+06	2.27688e+06	2.31169e+06	High	High	High	High	High	High	Peak Found	Peak Found	Peak Found	Peak Found	Peak Found	Peak Found	High	High	High	High	High
Q8BJ71	15	ENSMUSG00000032939	Nup93	Nuclear pore complex protein Nup93 OS=Mus musculus OX=10090 GN=Nup93 PE=1 SV=1	1.35	0.986	0.0496041	0.955131	7.38149e+06	9.05321e+06	8.85812e+06	6.28384e+06	6.24063e+06	8.10868e+06	1.89013e+06	933316	2.28783e+06	1.50646e+06	775476	1.24133e+06	7.76138e+06	5.64779e+06	7.09381e+06	8.44657e+06	5.40365e+06	5.86608e+06	2.88184e+06	2.77857e+06	1.60604e+06	1.37164e+06	1.96826e+06	1.51702e+06	High	High	High	High	High	High	High	High	High	Peak Found	Peak Found	High	High	High	High	High	High
P61971	5	ENSMUSG00000008450	Nutf2	Nuclear transport factor 2 OS=Mus musculus OX=10090 GN=Nutf2 PE=1 SV=1	1.497	0.818	0.00545483	0.0798037	1.18674e+07	1.2867e+07	1.63941e+07	6.62189e+06	8.54429e+06	1.49124e+07	5.61797e+06	6.05914e+06	6.82818e+06	5.87495e+06	6.30589e+06	6.53329e+06	1.45977e+07	8.51889e+06	8.54501e+06	1.28021e+07	7.23378e+06	9.29315e+06	6.85193e+06	8.02022e+06	7.73464e+06	8.42739e+06	7.86026e+06	7.30237e+06	High	High	High	High	High	High	High	High	High	High	High	High	High	High	High	High	High
B9EJ86	3	ENSMUSG00000020189	Osbpl8	Oxysterol-binding protein-related protein 8 OS=Mus musculus OX=10090 GN=Osbpl8 PE=1 SV=1	0.649	0.471	0.0460524	0.00236672	187743	216959	551414	608633	248800	681435	186186	138486	245500	204100	274300	195129	1.07255e+06	740348	670876	731364	945741	738173	471590	343860	433681	586180	912833	608509	Peak Found	Peak Found	Peak Found	High	Peak Found	High	Peak Found	Peak Found	Peak Found	Peak Found	Peak Found	Peak Found	High	High	High	High	High
Q8BHW2	3	ENSMUSG00000042616	Oscp1	Protein OSCP1 OS=Mus musculus OX=10090 GN=Oscp1 PE=1 SV=1	0.685	0.681	0.314954	0.0376725	239102		92697	60427.1	110944		734495	572854	859410	1.23597e+06	1.19191e+06	1.10162e+06	143094	288395		309200		191117	1.16898e+06	1.50824e+06	1.37032e+06	1.06112e+06	2.31378e+06	1.51479e+06	Peak Found	Not Found	Peak Found	Peak Found	Peak Found	Not Found	Peak Found	Peak Found	High	High	High	High	Peak Found	Peak Found	Not Found	Peak Found	Not Found
Q60715	2	ENSMUSG00000019916	P4ha1	Prolyl 4-hydroxylase subunit alpha-1 OS=Mus musculus OX=10090 GN=P4ha1 PE=1 SV=2	1.595	0.828	0.0179703	0.173126	1.96291e+06	2.77651e+06	2.5893e+06	248349	367079	3.26609e+06	1.6912e+06	2.26587e+06	2.43495e+06	2.56737e+06	2.57295e+06	2.49252e+06	1.90187e+06	298787	1.83444e+06	1.74583e+06	1.49898e+06	1.97531e+06	9.25521e+06	2.21927e+06	2.21588e+06	1.83604e+06	2.78106e+06	2.35156e+06	Peak Found	Peak Found	Peak Found	Peak Found	Peak Found	High	Peak Found	Peak Found	Peak Found	Peak Found	Peak Found	Peak Found	High	Peak Found	Peak Found	Peak Found	Peak Found
Q61644	19	ENSMUSG00000040276	Pacsin1	Protein kinase C and casein kinase substrate in neurons protein 1 OS=Mus musculus OX=10090 GN=Pacsin1 PE=1 SV=1	0.781	0.947	0.0419674	0.746304	1.1504e+08	9.23551e+07	9.62952e+07	1.00646e+08	1.09514e+08	8.35686e+07	1.08391e+08	1.16313e+08	1.15091e+08	1.10238e+08	1.30593e+08	1.13193e+08	1.21089e+08	1.07747e+08	9.64418e+07	1.04077e+08	9.36131e+07	1.05035e+08	1.04202e+08	1.16853e+08	1.31759e+08	1.33719e+08	7.10469e+07	1.175e+08	High	High	High	High	High	High	High	High	High	High	High	High	High	High	High	High	High
Q61205	5	ENSMUSG00000005447	Pafah1b3	Platelet-activating factor acetylhydrolase IB subunit gamma OS=Mus musculus OX=10090 GN=Pafah1b3 PE=1 SV=1	1.799	1.273	0.000133806	0.128408	4.3018e+06	6.56151e+06	6.29889e+06	3.73767e+06	3.02817e+06	7.66991e+06	4.74918e+06	4.99384e+06	5.85339e+06	6.12449e+06	4.29662e+06	5.53479e+06	8.05269e+06	3.49134e+06	3.40008e+06	6.27671e+06	3.03907e+06	3.08607e+06	6.18033e+06	5.68384e+06	4.97e+06	3.54697e+06	5.40207e+06	3.82861e+06	High	High	High	High	High	High	High	High	High	High	High	High	High	High	High	High	High
Q9JJE4	2	ENSMUSG00000023909	Paqr4	Progestin and adipoQ receptor family member 4 OS=Mus musculus OX=10090 GN=Paqr4 PE=2 SV=1	0.721	0.522	0.134904	0.00403103	235077	392528	900238	404756	186974	904479	275324	348142	503836	293010	377394	274872	810552	498285	524805	680648	707109	709218	478844	550724	592037	483102	1.04101e+06	474445	Peak Found	Peak Found	High	High	Peak Found	High	Peak Found	Peak Found	Peak Found	High	Peak Found	Peak Found	High	High	High	High	High
P63054	3	ENSMUSG00000090223	Pcp4	Calmodulin regulator protein PCP4 OS=Mus musculus OX=10090 GN=Pcp4 PE=3 SV=2	1.662	0.771	0.0105193	0.380477	3.65377e+06	5.89206e+06	4.67505e+06	445786	412637	4.82105e+06		183753		193107	224847	229988	940980	370932	506675	5.38585e+06	324374	518256	8.04707e+06	181558	264090	235177		153029	High	High	High	Peak Found	Peak Found	High	Not Found	Peak Found	Not Found	Peak Found	Peak Found	Peak Found	High	Peak Found	Peak Found	High	Peak Found
P56812	3	ENSMUSG00000030417	Pdcd5	Programmed cell death protein 5 OS=Mus musculus OX=10090 GN=Pdcd5 PE=1 SV=3	2.891	0.886	5.57241e-07	0.686598	1.409e+06	1.66849e+06	1.61098e+06	382103	546947	1.53743e+06	174709	131843	426235	338381	188055	169529	895664	187068	255313	1.45323e+06		203034	2.99431e+06	416080	333008	130869	106945	511891	Peak Found	High	High	Peak Found	Peak Found	High	Peak Found	Peak Found	Peak Found	Peak Found	Peak Found	Peak Found	High	Peak Found	Peak Found	Peak Found	Not Found
Q91ZQ1	40	ENSMUSG00000024992	Pde6c	Cone cGMP-specific 3',5'-cyclic phosphodiesterase subunit alpha' OS=Mus musculus OX=10090 GN=Pde6c PE=2 SV=1	0.78	0.418	0.10075	9.47993e-11	2.00457e+06	4.83547e+06	2.77639e+06	3.17328e+06	5.78302e+06	6.11667e+06	9.14381e+06	1.02032e+07	1.04189e+07	5.54404e+07	8.86783e+07	8.04555e+07	4.80234e+06	4.59649e+06	2.95961e+06	3.95306e+06	3.90509e+06	4.68661e+06	5.5399e+07	6.46715e+07	4.55739e+07	6.77097e+07	4.10834e+07	8.95619e+07	Peak Found	Peak Found	Peak Found	Peak Found	Peak Found	Peak Found	High	Peak Found	High	High	High	High	Peak Found	Peak Found	Peak Found	Peak Found	Peak Found
O55057	4	ENSMUSG00000026239	Pde6d	Retinal rod rhodopsin-sensitive cGMP 3',5'-cyclic phosphodiesterase subunit delta OS=Mus musculus OX=10090 GN=Pde6d PE=1 SV=1	0.71	0.88	0.00575078	0.312816	1.34479e+07	1.57411e+07	2.01616e+07	1.52847e+07	1.56501e+07	1.9924e+07	2.54042e+07	2.55089e+07	2.63104e+07	2.5919e+07	2.59793e+07	2.49361e+07	1.87339e+07	2.03183e+07	1.81699e+07	2.18964e+07	2.42655e+07	1.86746e+07	2.64526e+07	2.80752e+07	2.62418e+07	2.69364e+07	3.71017e+07	2.87334e+07	High	High	High	High	High	High	High	High	High	High	High	High	High	High	High	High	High
O88502	5	ENSMUSG00000025584	Pde8a	High affinity cAMP-specific and IBMX-insensitive 3',5'-cyclic phosphodiesterase 8A OS=Mus musculus OX=10090 GN=Pde8a PE=1 SV=1	100	0.65	1e-17	0.00396518		176286		129681		292868	4.6683e+06	4.56493e+06	536853	4.286e+06	4.42036e+06	4.66888e+06							4.42579e+06	5.25057e+06	5.33455e+06	4.22666e+06	3.43294e+06	5.13714e+06	Not Found	Peak Found	Not Found	Peak Found	Not Found	Peak Found	Peak Found	Peak Found	Peak Found	High	High	Peak Found	Not Found	Not Found	Not Found	Not Found	Not Found
Q921X9	4	ENSMUSG00000022844	Pdia5	Protein disulfide-isomerase A5 OS=Mus musculus OX=10090 GN=Pdia5 PE=1 SV=1	0.494	0.719	0.000326146	0.0255423	1.07484e+06	1.07034e+06	1.58196e+06	2.20269e+06	559158	1.72802e+06	1.04657e+06	3.17193e+06	1.92734e+06	3.27755e+06	2.89572e+06	2.22047e+06	2.92047e+06	2.60739e+06	2.21131e+06	2.2363e+06	2.61953e+06	1.8246e+06	2.53057e+06	3.04947e+06	3.87736e+06	2.82206e+06	3.91129e+06	3.68204e+06	Peak Found	High	High	High	Peak Found	High	Peak Found	High	Peak Found	High	High	High	High	High	High	High	High
Q922H2	5	ENSMUSG00000035232	Pdk3	[Pyruvate dehydrogenase (acetyl-transferring)] kinase isozyme 3, mitochondrial OS=Mus musculus OX=10090 GN=Pdk3 PE=1 SV=1	0.01	1.484	1e-17	0.0126281	2.20105e+06	174984				179567	1.84261e+06	1.79861e+06	1.80775e+06	7.88836e+06	1.40839e+06	2.40341e+06	276879		1.16505e+06	1.26209e+06		140045	2.28124e+06	2.60904e+06	1.24558e+06	993893	2.10233e+06	2.93072e+06	Peak Found	Peak Found	Not Found	Not Found	Not Found	Peak Found	High	Peak Found	High	High	High	High	Peak Found	Not Found	Peak Found	Peak Found	Not Found
Q8CI51	11	ENSMUSG00000028273	Pdlim5	PDZ and LIM domain protein 5 OS=Mus musculus OX=10090 GN=Pdlim5 PE=1 SV=4	1.005	1.38	0.989285	0.0479813	4.67214e+06	5.12666e+06	4.61666e+06	5.98545e+06	5.30548e+06	4.70808e+06	4.30898e+06	3.37102e+06	1.5836e+06	2.60376e+06	2.42828e+06	2.03666e+06	4.75993e+06	6.10139e+06	5.81927e+06	4.2753e+06	6.71255e+06	6.48133e+06	2.14299e+06	1.31725e+06	1.54562e+06	2.52075e+06	836384	1.70336e+06	High	High	High	High	High	High	High	High	High	High	High	Peak Found	High	High	High	High	High
Q8K183	10	ENSMUSG00000032788	Pdxk	Pyridoxal kinase OS=Mus musculus OX=10090 GN=Pdxk PE=1 SV=1	1.283	0.944	0.0484155	0.607682	1.75778e+07	2.02144e+07	2.04547e+07	1.30196e+07	1.59305e+07	2.15204e+07	6.58464e+06	6.49883e+06	4.83266e+06	4.30872e+06	5.26341e+06	7.64312e+06	2.44697e+07	1.41971e+07	1.52327e+07	2.18821e+07	1.44877e+07	1.29351e+07	5.43129e+06	6.76119e+06	9.12121e+06	5.55484e+06	5.7677e+06	5.7944e+06	High	High	High	High	High	High	High	High	High	High	High	High	High	High	High	High	High
P60487	10	ENSMUSG00000116165	Pdxp	Pyridoxal phosphate phosphatase OS=Mus musculus OX=10090 GN=Pdxp PE=1 SV=1	1.36	1.751	0.0149941	2.33108e-05	1.25053e+07	1.7348e+07	1.25571e+07	2.22139e+07	1.70143e+07	2.24962e+07	9.49571e+06	1.01916e+07	6.97381e+06	1.75699e+07	1.50108e+07	2.02413e+07	1.73471e+07	1.31138e+07	1.48844e+07	1.53863e+07	1.1522e+07	1.07298e+07	6.75882e+06	4.6697e+06	6.74694e+06	7.4859e+06	7.11898e+06	6.61518e+06	High	High	High	High	High	High	High	High	High	High	High	High	High	High	High	High	High
Q62048	5	ENSMUSG00000013698	Pea15	Astrocytic phosphoprotein PEA-15 OS=Mus musculus OX=10090 GN=Pea15 PE=1 SV=1	1.455	0.423	0.0129538	2.36538e-09	5.74e+06	8.25701e+06	1.1002e+07	2.07031e+06	1.54277e+06	1.3254e+07	2.56767e+06	1.98962e+06	4.06646e+06	3.2304e+06	2.55039e+06	2.18021e+06	1.86327e+07	2.62955e+06	2.78351e+06	1.28511e+07	4.06297e+06	2.94505e+06	5.46768e+06	6.68969e+06	4.09789e+06	2.77476e+06	9.70073e+06	3.87098e+06	High	High	High	High	Peak Found	High	High	High	High	High	High	High	High	High	High	High	High
Q9QXY9	2	ENSMUSG00000019809	Pex3	Peroxisomal biogenesis factor 3 OS=Mus musculus OX=10090 GN=Pex3 PE=1 SV=1	100	100	1e-17	1e-17	192023	211623			188079		101923		238956	191676		171666							247142						Peak Found	Peak Found	Not Found	Not Found	Peak Found	Not Found	Peak Found	Not Found	High	Peak Found	Not Found	High	Not Found	Not Found	Not Found	Not Found	Not Found
O70591	4	ENSMUSG00000006412	Pfdn2	Prefoldin subunit 2 OS=Mus musculus OX=10090 GN=Pfdn2 PE=1 SV=2	1.675	0.941	0.00319959	0.58838	1.97811e+06	4.65069e+06	4.34631e+06	3.30965e+06	1.92147e+06	4.29016e+06	3.43176e+06	4.6928e+06	4.05384e+06	4.58589e+06	2.72777e+06	3.71644e+06	3.83852e+06	1.83161e+06	759866	3.96042e+06	1.64879e+06	1.19106e+06	5.29337e+06	6.12446e+06	3.41363e+06	3.76216e+06	4.67049e+06	3.14086e+06	Peak Found	High	High	High	Peak Found	High	High	High	High	High	High	High	High	Peak Found	High	High	High
P12382	30	ENSMUSG00000020277	Pfkl	ATP-dependent 6-phosphofructokinase, liver type OS=Mus musculus OX=10090 GN=Pfkl PE=1 SV=4	1.281	1.551	0.0318648	0.00069369	2.38601e+08	3.24184e+08	2.69847e+08	5.1238e+08	3.70113e+08	5.27061e+08	5.20391e+08	6.81179e+08	4.72821e+08	1.02406e+09	9.52308e+08	1.13278e+09	2.49035e+08	3.08921e+08	2.60926e+08	2.6029e+08	2.73599e+08	2.70468e+08	4.01759e+08	4.81308e+08	4.83344e+08	6.06625e+08	4.58393e+08	5.84492e+08	High	High	High	High	High	High	High	High	High	High	High	High	High	High	High	High	High
P47857	18	ENSMUSG00000033065	Pfkm	ATP-dependent 6-phosphofructokinase, muscle type OS=Mus musculus OX=10090 GN=Pfkm PE=1 SV=3	0.978	1.35	0.784971	0.0467564	9.85484e+06	1.12757e+07	1.21108e+07	1.28201e+07	9.84986e+06	1.51931e+07	6.68858e+06	5.64723e+06	4.75813e+06	6.67717e+06	7.65258e+06	9.17968e+06	1.58434e+07	1.1634e+07	1.18335e+07	1.29643e+07	9.47782e+06	9.33133e+06	4.67319e+06	4.62503e+06	6.28771e+06	6.43064e+06	3.58378e+06	4.13027e+06	High	High	High	High	High	High	High	High	High	High	High	High	High	High	High	High	High
Q9WUA3	38	ENSMUSG00000021196	Pfkp	ATP-dependent 6-phosphofructokinase, platelet type OS=Mus musculus OX=10090 GN=Pfkp PE=1 SV=1	1.468	1.51	0.000999735	0.00141751	1.4453e+08	1.78413e+08	1.39151e+08	2.85665e+08	2.17039e+08	2.85914e+08	2.26961e+08	2.85712e+08	2.14808e+08	4.87475e+08	4.13999e+08	5.54524e+08	1.29907e+08	1.54133e+08	1.26954e+08	1.27147e+08	1.47427e+08	1.3993e+08	1.98895e+08	2.27882e+08	2.05887e+08	2.51089e+08	2.16692e+08	2.46627e+08	High	High	High	High	High	High	High	High	High	High	High	High	High	High	High	High	High
Q9JJV2	8	ENSMUSG00000027805	Pfn2	Profilin-2 OS=Mus musculus OX=10090 GN=Pfn2 PE=1 SV=3	0.963	1.331	0.793002	0.0383389	3.58734e+07	3.21402e+07	3.08621e+07	3.79473e+07	3.29193e+07	3.10922e+07	1.99169e+07	1.90588e+07	1.76921e+07	1.8565e+07	1.73256e+07	1.95826e+07	3.22309e+07	3.64122e+07	3.51315e+07	3.01927e+07	4.58684e+07	3.45801e+07	1.57181e+07	1.28269e+07	1.99203e+07	1.82823e+07	1.35866e+07	1.4353e+07	High	High	High	High	High	High	High	High	High	High	High	High	High	High	High	High	High
Q9CQ60	6	ENSMUSG00000031807	Pgls	6-phosphogluconolactonase OS=Mus musculus OX=10090 GN=Pgls PE=1 SV=1	1.807	0.954	8.09875e-05	0.634679	7.52568e+06	9.65106e+06	9.45472e+06	3.5428e+06	5.76157e+06	9.44075e+06	2.63333e+07	3.02879e+07	2.73891e+07	2.00631e+07	1.86135e+07	1.82316e+07	8.71709e+06	5.29629e+06	4.9853e+06	7.39423e+06	3.22017e+06	5.16991e+06	2.47092e+07	2.82781e+07	2.02194e+07	1.65076e+07	1.99091e+07	2.31475e+07	High	High	High	High	High	High	High	High	High	High	High	High	High	High	High	High	Peak Found
Q9D0F9	28	ENSMUSG00000025791	Pgm1	Phosphoglucomutase-1 OS=Mus musculus OX=10090 GN=Pgm1 PE=1 SV=4	1.392	1.631	0.00449261	0.000162633	8.87242e+07	9.27438e+07	8.09766e+07	1.2398e+08	1.07717e+08	1.17525e+08	7.1907e+07	8.11495e+07	6.28828e+07	1.12051e+08	8.69074e+07	1.34608e+08	7.51975e+07	7.69098e+07	8.10261e+07	7.0608e+07	7.11468e+07	7.37546e+07	5.20857e+07	5.36185e+07	6.18837e+07	6.5977e+07	4.81274e+07	5.31935e+07	High	High	High	High	High	High	High	High	High	High	High	High	High	High	High	High	High
Q6PD26	4	ENSMUSG00000041958	Pigs	GPI transamidase component PIG-S OS=Mus musculus OX=10090 GN=Pigs PE=1 SV=3	2.081	1	0.000908041	1	1.09485e+06	1.63979e+06	1.51761e+06	456938	565323	1.62596e+06	41503.4		38481.2				1.00915e+06	446433	418658	1.19011e+06		737042	3.80139e+06				216524	118714	High	High	High	Peak Found	Peak Found	High	Peak Found	Not Found	Peak Found	Not Found	Not Found	Not Found	High	Peak Found	Peak Found	High	Not Found
Q9QUR7	7	ENSMUSG00000032171	Pin1	Peptidyl-prolyl cis-trans isomerase NIMA-interacting 1 OS=Mus musculus OX=10090 GN=Pin1 PE=1 SV=1	0.694	0.908	0.00641269	0.366775	8.95188e+06	7.75264e+06	1.29601e+07	1.31124e+07	7.9986e+06	1.21316e+07	4.8769e+06	5.05075e+06	5.93282e+06	5.86281e+06	5.37699e+06	6.34717e+06	1.41232e+07	1.37796e+07	1.41965e+07	1.27417e+07	1.54394e+07	1.22679e+07	8.12081e+06	5.28827e+06	5.94662e+06	9.39342e+06	1.15186e+07	6.59244e+06	High	High	High	High	High	High	High	High	High	High	High	High	High	High	High	High	High
Q9CWW6	4	ENSMUSG00000079480	Pin4	Peptidyl-prolyl cis-trans isomerase NIMA-interacting 4 OS=Mus musculus OX=10090 GN=Pin4 PE=1 SV=1	1.39	1.026	0.0387951	0.893908	4.12668e+06	4.857e+06	5.07487e+06	3.58344e+06	3.09592e+06	5.53231e+06	1.29955e+06	780942	1.41298e+06	1.49807e+06	1.03925e+06	1.39846e+06	3.97548e+06	3.41834e+06	2.68059e+06	5.11295e+06	2.9739e+06	3.12436e+06	1.77577e+06	1.18322e+06	1.11162e+06	1.46909e+06	1.07928e+06	893530	High	High	High	High	High	High	High	High	High	High	High	High	High	High	High	High	High
O70172	3	ENSMUSG00000026737	Pip4k2a	Phosphatidylinositol 5-phosphate 4-kinase type-2 alpha OS=Mus musculus OX=10090 GN=Pip4k2a PE=1 SV=1	0.078	0.01	4.85167e-13	1e-17	193867	106841		174282					245325	132104			319912	173058	154207	158902	172272	145749	1.1241e+06		146020	165340	224828	233423	Peak Found	Peak Found	Not Found	Peak Found	Not Found	High	Not Found	High	Peak Found	Peak Found	Not Found	Not Found	Peak Found	Peak Found	High	Peak Found	Peak Found
Q8BWW9	2	ENSMUSG00000004591	Pkn2	Serine/threonine-protein kinase N2 OS=Mus musculus OX=10090 GN=Pkn2 PE=1 SV=3	0.072	1.001	1e-17	0.944456		241372	344496	456480			343482	305509	255711	300122	421371	315166	474475	468663	422887	353445	557138	448014	204018	434083	370954	588836	252460	339627	Not Found	Peak Found	High	Peak Found	Not Found	High	Peak Found	High	Peak Found	High	Peak Found	Peak Found	Peak Found	High	Peak Found	High	High
Q8K2J0	11	ENSMUSG00000020937	Plcd3	1-phosphatidylinositol 4,5-bisphosphate phosphodiesterase delta-3 OS=Mus musculus OX=10090 GN=Plcd3 PE=1 SV=2	0.898	0.745	0.455051	0.0399907	4.47268e+06	4.86393e+06	5.61761e+06	5.6891e+06	4.40519e+06	4.49228e+06	2.44786e+06	2.11354e+06	2.85728e+06	2.78419e+06	2.62173e+06	1.44068e+06	6.69991e+06	7.90039e+06	7.5996e+06	6.68867e+06	7.44771e+06	6.40426e+06	2.63217e+06	3.3446e+06	3.87395e+06	4.75528e+06	3.92254e+06	3.81991e+06	High	High	High	High	High	High	High	High	High	High	High	High	High	High	High	High	High
B2RXA1	2	ENSMUSG00000087141	Plcxd2	PI-PLC X domain-containing protein 2 OS=Mus musculus OX=10090 GN=Plcxd2 PE=2 SV=1	100	0.561	1e-17	0.00815326	230487	229891	203520			200824	695431	338619	463218	285071	274310	242097							917637	787392	902414	371520	1.06859e+06	1.18333e+06	Peak Found	Peak Found	Peak Found	Not Found	Not Found	Peak Found	High	Peak Found	Peak Found	High	High	Peak Found	Not Found	Not Found	Not Found	Not Found	Not Found
Q9QXS1	3	ENSMUSG00000022565	Plec	Plectin OS=Mus musculus OX=10090 GN=Plec PE=1 SV=3	1.125	1.673	0.732631	0.016518	155459	200963	209866	261017	234822	139959	1.03814e+06	1.07432e+06	216494	493541	1.30674e+06	319650	477419	475465	602874	659696	372618	507734	1.08337e+06	216550	294728	742898		1.41905e+06	Peak Found	Peak Found	Peak Found	Peak Found	Peak Found	Peak Found	High	High	Peak Found	Peak Found	Peak Found	Peak Found	Peak Found	Peak Found	High	High	Peak Found
Q9ERS5	4	ENSMUSG00000031557	Plekha2	Pleckstrin homology domain-containing family A member 2 OS=Mus musculus OX=10090 GN=Plekha2 PE=1 SV=1	0.909	1.409	0.531076	0.0327275	1.551e+06	2.49099e+06	3.77157e+06	6.25165e+06	2.46276e+06	6.71329e+06	2.06282e+06	2.17417e+06	4.80374e+06	5.13284e+06	4.07844e+06	3.60033e+06	3.92572e+06	5.00813e+06	4.52759e+06	4.62736e+06	2.76596e+06	4.15269e+06	3.01001e+06	3.38231e+06	4.43539e+06	5.28225e+06	1.13857e+06	3.4489e+06	Peak Found	High	Peak Found	High	High	High	Peak Found	High	Peak Found	High	High	High	Peak Found	High	Peak Found	Peak Found	Peak Found
P23492	13	ENSMUSG00000115338	Pnp	Purine nucleoside phosphorylase OS=Mus musculus OX=10090 GN=Pnp PE=1 SV=2	0.769	0.794	0.0429408	0.031938	1.21258e+07	1.25523e+07	1.42279e+07	1.04026e+07	1.05702e+07	1.05494e+07	1.17123e+07	8.97486e+06	1.26137e+07	1.15161e+07	1.14008e+07	9.66155e+06	1.81638e+07	1.48513e+07	1.5528e+07	1.51379e+07	1.63664e+07	1.43738e+07	1.21068e+07	1.05619e+07	1.42381e+07	1.30255e+07	1.32844e+07	1.1941e+07	High	High	High	High	High	High	High	High	High	High	High	High	High	High	High	High	High
Q8VHI3	2	ENSMUSG00000020260	Pofut2	GDP-fucose protein O-fucosyltransferase 2 OS=Mus musculus OX=10090 GN=Pofut2 PE=1 SV=1	100	100	1e-17	1e-17	213971			173969							531014	547480							0						High	Not Found	Not Found	High	Not Found	Not Found	Not Found	Not Found	Not Found	Not Found	High	Peak Found	Not Found	Not Found	Not Found	Not Found	Not Found
Q9QZM2	5	ENSMUSG00000020718	Polg2	DNA polymerase subunit gamma-2, mitochondrial OS=Mus musculus OX=10090 GN=Polg2 PE=1 SV=2	0.01	0.622	1e-17	0.00749392		268028	295974				1.30507e+06	1.03464e+06	1.63224e+06	1.63666e+06	1.09203e+06	1.12586e+06	205932	250948		218612	356842	183836	2.16279e+06	2.48764e+06	1.29437e+06	1.19402e+06	2.30499e+06	1.73316e+06	Not Found	Peak Found	Peak Found	Not Found	Not Found	Not Found	High	High	High	Peak Found	High	High	Peak Found	Peak Found	Not Found	Peak Found	Peak Found
Q8BVQ5	13	ENSMUSG00000030718	Ppme1	Protein phosphatase methylesterase 1 OS=Mus musculus OX=10090 GN=Ppme1 PE=1 SV=5	1.327	1.098	0.0328641	0.622837	1.2037e+07	1.35698e+07	1.32408e+07	1.36757e+07	9.37683e+06	1.68799e+07	9.98021e+06	9.00501e+06	1.03538e+07	1.46395e+07	1.14882e+07	1.48582e+07	1.71874e+07	1.07617e+07	1.05799e+07	1.28901e+07	1.35101e+07	1.11606e+07	1.11283e+07	9.87662e+06	1.03746e+07	9.74115e+06	1.3526e+07	1.00067e+07	High	High	High	High	High	High	High	High	High	High	High	High	High	High	High	High	High
Q9CW07	4	ENSMUSG00000050423	Ppp1r3g	Protein phosphatase 1 regulatory subunit 3G OS=Mus musculus OX=10090 GN=Ppp1r3g PE=1 SV=2	4.38	3.561	1.85164e-09	9.61675e-13	346798	642601	281366	1.5701e+06	705142	1.63104e+06	556614	1.66094e+06	679739	4.12331e+06	2.84338e+06	3.94655e+06		268640		198108	196044	221829	80220.5	239574	195960	455324	359867	519711	Peak Found	High	Peak Found	High	High	High	High	High	High	High	High	High	Not Found	Peak Found	Not Found	Peak Found	Peak Found
Q76MZ3	20	ENSMUSG00000007564	Ppp2r1a	Serine/threonine-protein phosphatase 2A 65 kDa regulatory subunit A alpha isoform OS=Mus musculus OX=10090 GN=Ppp2r1a PE=1 SV=3	1.49	0.921	0.000631775	0.595125	4.75686e+07	5.46151e+07	6.17793e+07	2.67202e+07	2.8199e+07	5.65883e+07	5.14258e+07	5.17956e+07	6.43932e+07	6.93261e+07	5.3097e+07	5.6112e+07	6.40252e+07	3.24596e+07	3.61491e+07	5.55528e+07	2.66726e+07	3.10726e+07	6.36025e+07	6.81496e+07	4.87897e+07	4.03454e+07	5.80088e+07	4.29818e+07	High	High	High	High	High	High	High	High	High	High	High	High	High	High	High	High	High
Q63810	3	ENSMUSG00000033953	Ppp3r1	Calcineurin subunit B type 1 OS=Mus musculus OX=10090 GN=Ppp3r1 PE=1 SV=3	0.907	0.781	0.500879	0.0377952	2.94918e+06	2.83108e+06	5.55103e+06	3.65906e+06	3.20608e+06	4.85116e+06	5.7428e+06	5.44309e+06	6.93914e+06	6.36107e+06	6.53941e+06	6.34569e+06	7.70743e+06	5.0064e+06	4.57519e+06	3.69702e+06	6.89027e+06	4.86423e+06	6.6869e+06	6.80576e+06	8.15007e+06	5.95746e+06	1.20589e+07	7.41895e+06	High	High	High	High	High	High	High	High	High	High	High	High	High	High	High	High	High
P20108	9	ENSMUSG00000024997	Prdx3	Thioredoxin-dependent peroxide reductase, mitochondrial OS=Mus musculus OX=10090 GN=Prdx3 PE=1 SV=1	0.607	0.568	7.25438e-05	2.98913e-05	1.49366e+07	1.48122e+07	2.20847e+07	1.85268e+07	1.64751e+07	2.67744e+07	5.128e+07	4.17515e+07	6.53767e+07	4.91228e+07	5.53958e+07	4.50242e+07	3.59117e+07	2.11888e+07	2.26704e+07	2.81803e+07	2.24371e+07	2.15905e+07	7.30287e+07	7.17719e+07	5.74282e+07	5.11687e+07	8.40742e+07	6.79185e+07	High	High	High	High	High	High	High	High	High	High	High	High	High	High	High	High	High
O08807	2	ENSMUSG00000025289	Prdx4	Peroxiredoxin-4 OS=Mus musculus OX=10090 GN=Prdx4 PE=1 SV=1	0.567	1.221	0.0111629	0.245088	585707	427340	248629	779402	1.23109e+06	492689	1.5049e+06	1.58992e+06	1.19671e+06	2.06442e+06	2.14561e+06	2.31647e+06	120880	842734	764737	545674	727551	869703	1.3771e+06	1.3073e+06	1.30703e+06	1.68466e+06	888729	1.38075e+06	High	High	High	High	High	High	High	High	High	High	High	High	High	High	Peak Found	High	High
P99029	11	ENSMUSG00000024953	Prdx5	Peroxiredoxin-5, mitochondrial OS=Mus musculus OX=10090 GN=Prdx5 PE=1 SV=2	1.149	0.755	0.263971	0.0429245	1.70447e+07	2.69659e+07	2.7111e+07	1.05301e+07	1.22929e+07	3.34983e+07	5.96374e+07	6.96724e+07	6.01504e+07	5.21501e+07	4.58882e+07	4.5958e+07	3.51654e+07	1.42024e+07	1.40641e+07	2.80949e+07	1.61328e+07	1.49164e+07	7.77965e+07	8.79599e+07	5.91815e+07	4.13867e+07	8.71864e+07	6.43759e+07	High	High	High	High	High	High	High	High	High	High	High	High	High	High	High	High	High
O08709	16	ENSMUSG00000026701	Prdx6	Peroxiredoxin-6 OS=Mus musculus OX=10090 GN=Prdx6 PE=1 SV=3	1.56	0.925	0.000142497	0.616578	1.32112e+08	1.78987e+08	1.89296e+08	8.7231e+07	7.1864e+07	2.45884e+08	7.9702e+07	5.86568e+07	6.81843e+07	6.7674e+07	5.04257e+07	7.38305e+07	2.43048e+08	8.83219e+07	8.01443e+07	1.89338e+08	7.4639e+07	8.76747e+07	8.67614e+07	7.00306e+07	8.90194e+07	5.6609e+07	9.67101e+07	5.79249e+07	High	High	High	High	High	High	High	High	High	High	High	High	High	High	High	High	High
Q9R078	5	ENSMUSG00000029513	Prkab1	5'-AMP-activated protein kinase subunit beta-1 OS=Mus musculus OX=10090 GN=Prkab1 PE=1 SV=2	0.573	0.919	0.0128243	0.55126	547174	582571	1.2244e+06	1.34454e+06	947426	973703	1.08654e+06	2.24092e+06	1.42247e+06	1.42624e+06	1.5281e+06	1.17847e+06	459209	1.88928e+06	2.09979e+06	1.49423e+06	1.94261e+06	1.78086e+06	2.25862e+06	1.7134e+06	1.71147e+06	2.15572e+06	2.94001e+06	2.54982e+06	Peak Found	Peak Found	High	Peak Found	Peak Found	High	Peak Found	Peak Found	High	High	High	Peak Found	Peak Found	High	Peak Found	Peak Found	High
Q9DBC7	14	ENSMUSG00000020612	Prkar1a	cAMP-dependent protein kinase type I-alpha regulatory subunit OS=Mus musculus OX=10090 GN=Prkar1a PE=1 SV=3	1.125	1.365	0.428823	0.0302863	1.72756e+07	1.05723e+07	9.7207e+06	1.20089e+07	1.71228e+07	1.44799e+07	1.23766e+07	7.39278e+06	7.32954e+06	9.5687e+06	1.11869e+07	1.10656e+07	1.10787e+07	1.07471e+07	1.39872e+07	1.11353e+07	1.09025e+07	1.08489e+07	5.10543e+06	6.06621e+06	9.3653e+06	9.17355e+06	8.10348e+06	6.05742e+06	High	High	High	High	High	High	High	High	High	High	High	High	High	High	High	High	High
Q9D820	2	ENSMUSG00000032673	Prorsd1	Prolyl-tRNA synthetase associated domain-containing protein 1 OS=Mus musculus OX=10090 GN=Prorsd1 PE=1 SV=1	1.69	0.745	0.0166279	0.196724	1.08955e+06	3.02164e+06	1.37164e+06	748711	553758	1.46882e+06	366464	427794	482772	569987	439790	505605	1.34156e+06	833134	542587	1.71263e+06	767770	635377	730037	713479	398729	441689	841151	546650	Peak Found	High	High	Peak Found	Peak Found	High	Peak Found	Peak Found	Peak Found	High	Peak Found	Peak Found	High	High	Peak Found	High	High
Q91YR7	27	ENSMUSG00000002455	Prpf6	Pre-mRNA-processing factor 6 OS=Mus musculus OX=10090 GN=Prpf6 PE=1 SV=1	1.293	0.965	0.0369102	0.868331	2.49834e+07	2.82608e+07	2.93368e+07	2.25705e+07	1.779e+07	3.16457e+07	713655	831831	1.33258e+06	1.02288e+06	818464	399941	2.51401e+07	1.76756e+07	2.07618e+07	2.47928e+07	1.63557e+07	1.69372e+07	1.21663e+08	1.79525e+06	650531	1.59136e+06	2.76714e+06	1.25899e+06	High	High	High	High	High	High	Peak Found	Peak Found	Peak Found	Peak Found	Peak Found	Peak Found	High	High	High	High	High
Q8R574	14	ENSMUSG00000020528	Prpsap2	Phosphoribosyl pyrophosphate synthase-associated protein 2 OS=Mus musculus OX=10090 GN=Prpsap2 PE=1 SV=1	0.834	0.769	0.144631	0.0276798	1.56059e+07	1.70471e+07	1.98559e+07	1.62813e+07	1.52136e+07	2.09927e+07	1.78524e+07	1.90023e+07	1.97346e+07	2.04822e+07	2.00904e+07	1.82356e+07	2.58483e+07	1.94677e+07	1.81146e+07	2.11006e+07	1.97744e+07	1.93567e+07	2.46692e+07	2.64219e+07	2.4109e+07	1.92213e+07	3.38955e+07	2.35602e+07	High	High	High	High	High	High	High	High	High	High	High	High	High	High	High	High	High
Q61207	4	ENSMUSG00000004207	Psap	Prosaposin OS=Mus musculus OX=10090 GN=Psap PE=1 SV=2	1.574	1.126	0.0216893	0.554085	3.14804e+06	2.07315e+06	1.86009e+06	961483	1.35718e+06	1.98533e+06	1.2047e+06	1.80389e+06	1.25534e+06	1.28436e+06	978250	1.16128e+06	3.74047e+06	1.14954e+06	1.78131e+06	3.65642e+06	1.5436e+06	2.3949e+06	1.42662e+07	1.0961e+06	1.09009e+06	1.49605e+06	1.02682e+06	776884	High	High	High	High	Peak Found	High	Peak Found	Peak Found	Peak Found	High	Peak Found	Peak Found	High	High	High	High	Peak Found
Q9R1P4	16	ENSMUSG00000030751	Psma1	Proteasome subunit alpha type-1 OS=Mus musculus OX=10090 GN=Psma1 PE=1 SV=1	1.299	1.116	0.0238206	0.359701	4.77997e+07	5.37594e+07	5.7189e+07	3.43885e+07	3.39651e+07	5.27814e+07	5.23916e+07	5.36127e+07	5.41403e+07	6.01916e+07	5.10167e+07	5.9666e+07	5.04628e+07	3.75602e+07	3.87966e+07	5.2362e+07	2.92039e+07	3.59983e+07	6.43567e+07	6.6608e+07	5.2471e+07	4.99669e+07	5.135e+07	5.08627e+07	High	High	High	High	High	High	High	High	High	High	High	High	High	High	High	High	High
Q9R1P0	9	ENSMUSG00000032301	Psma4	Proteasome subunit alpha type-4 OS=Mus musculus OX=10090 GN=Psma4 PE=1 SV=1	1.356	1.067	0.0115335	0.645824	3.33495e+07	3.17411e+07	3.21224e+07	2.26508e+07	2.40208e+07	3.15594e+07	2.14522e+07	2.40003e+07	2.29267e+07	3.90253e+07	3.93418e+07	2.54933e+07	3.27213e+07	2.26093e+07	2.33686e+07	2.86125e+07	1.99466e+07	2.30669e+07	2.78416e+07	2.58773e+07	2.1068e+07	2.1553e+07	3.61457e+07	2.2141e+07	High	High	High	High	High	High	High	High	High	High	High	High	High	High	High	High	High
Q9R1P3	5	ENSMUSG00000028837	Psmb2	Proteasome subunit beta type-2 OS=Mus musculus OX=10090 GN=Psmb2 PE=1 SV=1	0.938	0.75	0.642076	0.0165171	5.46003e+06	8.43108e+06	9.37751e+06	2.82581e+06	3.82922e+06	1.06283e+07	4.92885e+06	6.50183e+06	6.18101e+06	6.35369e+06	6.9306e+06	7.33719e+06	1.06e+07	4.96626e+06	3.89416e+06	9.45522e+06	4.99601e+06	4.74089e+06	1.21901e+07	8.40746e+06	7.01154e+06	6.7743e+06	1.43849e+07	7.16007e+06	High	High	High	High	High	High	High	High	High	High	High	High	High	High	High	High	High
Q8BG32	16	ENSMUSG00000017428	Psmd11	26S proteasome non-ATPase regulatory subunit 11 OS=Mus musculus OX=10090 GN=Psmd11 PE=1 SV=3	1.561	0.847	0.000551223	0.131425	1.71626e+07	2.17374e+07	2.39697e+07	1.29349e+07	9.62375e+06	2.36081e+07	1.2289e+07	1.27627e+07	1.58539e+07	1.74e+07	1.09496e+07	1.53266e+07	2.12711e+07	1.1532e+07	1.32433e+07	2.23253e+07	1.1231e+07	1.30188e+07	2.32263e+07	2.21955e+07	1.3549e+07	1.09825e+07	2.28192e+07	1.2523e+07	High	High	High	High	High	High	High	High	High	High	High	High	High	High	High	High	High
Q9WVJ2	14	ENSMUSG00000025487	Psmd13	26S proteasome non-ATPase regulatory subunit 13 OS=Mus musculus OX=10090 GN=Psmd13 PE=1 SV=1	1.599	1.08	0.00139565	0.704672	1.12235e+07	1.35753e+07	1.36373e+07	6.87307e+06	6.95124e+06	1.40365e+07	1.35861e+07	1.35892e+07	1.56264e+07	1.6121e+07	1.4466e+07	1.52148e+07	1.65481e+07	7.74871e+06	8.47331e+06	1.43751e+07	6.95847e+06	8.17673e+06	1.92268e+07	1.93216e+07	1.44791e+07	1.16687e+07	1.60596e+07	1.27861e+07	High	High	High	High	High	High	High	High	High	High	High	High	High	High	High	High	High
P14685	21	ENSMUSG00000017221	Psmd3	26S proteasome non-ATPase regulatory subunit 3 OS=Mus musculus OX=10090 GN=Psmd3 PE=1 SV=3	1.345	1.052	0.0235579	0.817895	1.33962e+07	1.96818e+07	1.98202e+07	1.18847e+07	1.12243e+07	1.77581e+07	1.69806e+07	1.78922e+07	1.93825e+07	2.02297e+07	1.66728e+07	2.17392e+07	1.59835e+07	1.11874e+07	1.21109e+07	1.75356e+07	9.36903e+06	1.21801e+07	2.14859e+07	2.21523e+07	1.73628e+07	1.60144e+07	2.07032e+07	1.62504e+07	High	High	High	High	High	High	High	High	High	High	High	High	High	High	High	High	High
Q99JI4	13	ENSMUSG00000021737	Psmd6	26S proteasome non-ATPase regulatory subunit 6 OS=Mus musculus OX=10090 GN=Psmd6 PE=1 SV=1	1.352	0.803	0.0441825	0.0394933	1.16186e+07	1.36337e+07	1.51182e+07	7.52463e+06	8.64891e+06	1.55619e+07	1.15768e+07	1.29759e+07	1.33218e+07	1.51963e+07	1.16451e+07	1.43736e+07	1.44211e+07	1.03703e+07	1.092e+07	1.52203e+07	7.42312e+06	1.09438e+07	2.0865e+07	2.06607e+07	1.09551e+07	1.12283e+07	1.66345e+07	1.12813e+07	High	High	High	High	High	High	High	High	High	High	High	High	High	High	High	High	High
P61290	2	ENSMUSG00000078652	Psme3	Proteasome activator complex subunit 3 OS=Mus musculus OX=10090 GN=Psme3 PE=1 SV=1	2.29	0.889	0.000132473	0.582007	646178	1.62473e+06	1.75913e+06	320439	412032	1.90636e+06	364356	350146	323233	264462	268113	330092	1.45659e+06	292323	633959	1.65215e+06	212114	711281	4.95841e+06	424978	267434	351031	319306	344276	High	High	High	Peak Found	Peak Found	High	Peak Found	Peak Found	Peak Found	Peak Found	Peak Found	Peak Found	High	Peak Found	Peak Found	High	Peak Found
Q8BWM0	11	ENSMUSG00000026820	Ptges2	Prostaglandin E synthase 2 OS=Mus musculus OX=10090 GN=Ptges2 PE=1 SV=3	0.793	0.67	0.319143	0.00141267	1.03106e+06	634193	1.60004e+06	402540	1.01107e+06	678346	1.71348e+07	1.58215e+07	2.03805e+07	1.47502e+07	1.23276e+07	1.24012e+07	2.8889e+06	1.17433e+06	728814	1.33618e+06	497563	715294	2.55319e+07	3.10898e+07	1.6439e+07	1.30538e+07	3.54467e+07	2.01331e+07	Peak Found	Peak Found	High	Peak Found	Peak Found	Peak Found	High	High	High	High	High	High	High	Peak Found	Peak Found	Peak Found	Peak Found
P26350	7	ENSMUSG00000026238	Ptma	Prothymosin alpha OS=Mus musculus OX=10090 GN=Ptma PE=1 SV=2	1	1.339	0.956358	0.0253749	8.90248e+07	6.63229e+07	6.05312e+07	8.53514e+07	7.80931e+07	5.90785e+07	2.99884e+07	1.89931e+07	3.63688e+07	2.50016e+07	2.12507e+07	2.37322e+07	6.07761e+07	7.80405e+07	8.01054e+07	5.98413e+07	6.88522e+07	7.18322e+07	2.98603e+07	1.8494e+07	2.48328e+07	2.47528e+07	1.72359e+07	1.76777e+07	High	High	High	High	High	High	High	High	High	High	High	High	High	High	High	High	High
Q9D0J8	5	ENSMUSG00000030122	Ptms	Parathymosin OS=Mus musculus OX=10090 GN=Ptms PE=1 SV=3	1.302	1.567	0.0224326	0.000449509	1.1651e+08	9.81589e+07	1.18682e+08	1.51873e+08	9.5248e+07	9.59127e+07	3.7765e+07	2.9283e+07	5.26178e+07	4.29961e+07	2.53096e+07	3.22957e+07	1.16291e+08	9.42057e+07	1.03684e+08	9.04333e+07	7.25144e+07	7.40209e+07	4.84183e+07	2.92679e+07	2.9684e+07	2.31574e+07	1.80627e+07	1.65856e+07	High	High	High	High	High	High	High	High	High	High	High	High	High	High	High	High	High
Q66GT5	4	ENSMUSG00000063235	Ptpmt1	Phosphatidylglycerophosphatase and protein-tyrosine phosphatase 1 OS=Mus musculus OX=10090 GN=Ptpmt1 PE=1 SV=1	0.697	0.679	0.258471	0.00608177	103854	185240	316201	130069	111627	311787	5.3385e+06	4.91047e+06	6.88188e+06	3.03664e+06	2.64905e+06	4.32941e+06	657736	237260	115395	387684	160187	339904	7.57371e+06	8.5908e+06	3.18233e+06	2.81258e+06	1.10768e+07	4.37324e+06	Peak Found	Peak Found	Peak Found	Peak Found	Peak Found	Peak Found	High	High	High	High	High	High	High	Peak Found	Peak Found	High	Peak Found
Q64487	2	ENSMUSG00000028399	Ptprd	Receptor-type tyrosine-protein phosphatase delta OS=Mus musculus OX=10090 GN=Ptprd PE=1 SV=3	0.414	1.172	0.00726295	0.579991	337233		119194	401818	120767	132987		172797			501539	469544	278409	162285	218483		291519		950696	193320		229863		427781	Peak Found	Not Found	High	High	Peak Found	Peak Found	Not Found	Peak Found	Not Found	Not Found	Peak Found	Peak Found	Peak Found	Peak Found	High	Not Found	High
Q8R2Y8	5	ENSMUSG00000072582	Ptrh2	Peptidyl-tRNA hydrolase 2, mitochondrial OS=Mus musculus OX=10090 GN=Ptrh2 PE=1 SV=1	0.561	0.554	0.0109192	0.000119614	837624	1.28449e+06	1.20198e+06	1.69927e+06	947661	1.66575e+06	2.64826e+06	2.10643e+06	3.73128e+06	2.61892e+06	2.79558e+06	2.08686e+06	1.80439e+06	875542	1.34337e+06	894059	2.2025e+06	896832	3.64131e+06	3.47549e+06	3.44729e+06	2.61912e+06	5.37046e+06	3.27261e+06	Peak Found	High	High	High	Peak Found	High	High	High	High	High	High	High	High	High	High	High	Peak Found
Q9D1G1	4	ENSMUSG00000024870	Rab1b	Ras-related protein Rab-1B OS=Mus musculus OX=10090 GN=Rab1b PE=1 SV=1	0.721	0.922	0.0271509	0.397123	2.14588e+06	3.26496e+06	4896027	5.28214e+06	3.46368e+06	6.09471e+06	6.08079e+06	6.62845e+06	9.30623e+06	6.06482e+06	6.1137e+06	6.12354e+06	7.8775e+06	5.50805e+06	4.24269e+06	5.46208e+06	7.37365e+06	4.88764e+06	8.23374e+06	6.64607e+06	8.60338e+06	7.74859e+06	9.57349e+06	6.75043e+06	Peak Found	High	High	High	High	High	High	High	High	High	High	High	High	High	High	High	High
Q921E2	2	ENSMUSG00000056515	Rab31	Ras-related protein Rab-31 OS=Mus musculus OX=10090 GN=Rab31 PE=1 SV=1	0.743	0.695	0.0322878	0.0145444	2.33952e+06	5.93394e+06	1.36351e+07	9.20917e+06	2.73403e+06	1.55852e+07	1.50663e+06	1.11407e+06	3.3752e+06	2.81898e+06	2.64511e+06	2.27888e+06	1.18497e+07	8.89889e+06	9.27212e+06	1.4617e+07	1.4262e+07	9.08727e+06	6.7987e+07	3.37406e+06	2.39638e+06	3.45818e+06	3.59632e+06	5.1731e+06	High	High	Peak Found	Peak Found	Peak Found	Peak Found	High	Peak Found	Peak Found	Peak Found	Peak Found	Peak Found	High	Peak Found	Peak Found	Peak Found	Peak Found
P63011	6	ENSMUSG00000031840	Rab3a	Ras-related protein Rab-3A OS=Mus musculus OX=10090 GN=Rab3a PE=1 SV=1	0.902	0.68	0.406269	0.000867876	2.05562e+07	2.23541e+07	2.01592e+07	1.68503e+07	1.59395e+07	2.30098e+07	2.43589e+07	5.72556e+06	1.05769e+07	1.31359e+07	1.78627e+07	5.7171e+06	4.51921e+07	1.70656e+07	2.62809e+07	2.80609e+07	1.97826e+07	1.81652e+07	9.06158e+06	2.28466e+07	2.62823e+07	9.22195e+06	1.16466e+07	2.18702e+07	High	High	High	High	High	High	High	High	High	High	High	High	High	High	High	High	High
Q91ZR1	2	ENSMUSG00000053291	Rab4b	Ras-related protein Rab-4B OS=Mus musculus OX=10090 GN=Rab4b PE=1 SV=2	0.932	1.903	0.808734	0.0474691	311113	268585	204628	243988	308539			305893			198943	233794	262833	245571	257689	315326	256663	281314		125448	275824	201516	82079.6	122886	Peak Found	High	Peak Found	Peak Found	Peak Found	Not Found	Not Found	Peak Found	Not Found	Not Found	High	High	High	Peak Found	Peak Found	Peak Found	Peak Found
P61294	3	ENSMUSG00000032549	Rab6b	Ras-related protein Rab-6B OS=Mus musculus OX=10090 GN=Rab6b PE=1 SV=1	1.765	1.715	0.00229797	0.00123256	3.0053e+06	3.51209e+06	3.2082e+06	1.37477e+06	1.87404e+06	3.16297e+06	2.75408e+06	4.80802e+06	4.12085e+06	2.31755e+06	2.7575e+06	3.56515e+06	2.96641e+06	1.12892e+06	1.41905e+06	1.75145e+06	1.66922e+06	1.83127e+06	2.87949e+06	1.373e+06	2.60805e+06	1.02295e+06	3.04386e+06	1.82971e+06	High	High	High	High	High	High	High	High	High	High	High	High	High	High	High	High	High
P61028	3	ENSMUSG00000036943	Rab8b	Ras-related protein Rab-8B OS=Mus musculus OX=10090 GN=Rab8b PE=1 SV=1	1.254	0.098	0.35343	1.5099e-14	765994	460160	585850	433233	504144	607724	105056		269378			296809	550405	597556	110438	592118	441534	493543	411626	96841.5	86247.7	329460			High	High	High	Peak Found	Peak Found	High	Peak Found	Not Found	Peak Found	Not Found	Not Found	Peak Found	High	High	High	High	High
Q64012	14	ENSMUSG00000027593	Raly	RNA-binding protein Raly OS=Mus musculus OX=10090 GN=Raly PE=1 SV=3	1.091	1.443	0.429658	0.0101714	1.00176e+08	9.2443e+07	8.3993e+07	9.02948e+07	9.42543e+07	8.10461e+07	8.14026e+06	7.66109e+06	1.38362e+07	8.30166e+06	9.26821e+06	7.13065e+06	7.48145e+07	9.18848e+07	1.04058e+08	8.18457e+07	8.18685e+07	9.62674e+07	9.78099e+06	4.79484e+06	9.84915e+06	2.10512e+07	5.09601e+06	4.66881e+06	High	High	High	High	High	High	High	High	High	High	High	High	High	High	High	High	High
O88851	6	ENSMUSG00000027428	Rbbp9	Putative hydrolase RBBP9 OS=Mus musculus OX=10090 GN=Rbbp9 PE=1 SV=2	0.597	0.841	0.000210972	0.0939944	7.9874e+06	9.99609e+06	1.38135e+07	9.48436e+06	5.25427e+06	1.49037e+07	8.29921e+06	7.88874e+06	1.11871e+07	1.25474e+07	9.3261e+06	1.06572e+07	1.36996e+07	1.10513e+07	1.08368e+07	1.44814e+07	1.08356e+07	9.70903e+06	1.03492e+07	1.33803e+07	1.20661e+07	1.1095e+07	1.11415e+07	1.07929e+07	Peak Found	High	High	High	High	High	High	High	High	High	High	Peak Found	High	High	High	High	High
Q8R3C6	3	ENSMUSG00000029594	Rbm19	Probable RNA-binding protein 19 OS=Mus musculus OX=10090 GN=Rbm19 PE=1 SV=1	0.564	0.866	0.0120513	0.631727	235819	256883	414082	480781	326354	539918	224841	226769	168228		179362	102489	759983	566750	598380	472609	965097	541560	3.90438e+06		244741	207991	210222		Peak Found	Peak Found	Peak Found	High	Peak Found	Peak Found	Peak Found	Peak Found	Peak Found	Not Found	Peak Found	Peak Found	Peak Found	Peak Found	High	Peak Found	Peak Found
P62878	2	ENSMUSG00000022400	Rbx1	E3 ubiquitin-protein ligase RBX1 OS=Mus musculus OX=10090 GN=Rbx1 PE=1 SV=1	1.876	1.107	0.00411987	0.693125	1.33884e+06	1.56653e+06	1.11428e+06	387022	749954	1.4613e+06	617047	807625	711220	529016	512342	540372	1.16027e+06	672023	521672	1.22462e+06	330053	619329	768059	837746	705182	757087	1.03363e+06	628252	High	High	High	High	High	High	High	High	High	High	High	High	High	High	High	Peak Found	Peak Found
Q9JM62	5	ENSMUSG00000035504	Reep6	Receptor expression-enhancing protein 6 OS=Mus musculus OX=10090 GN=Reep6 PE=1 SV=1	1.036	0.787	0.852876	0.0433545	5.85894e+06	6.88767e+06	8.52291e+06	3.16866e+06	4.38675e+06	6.24731e+06	1.68419e+07	2.01741e+07	1.99594e+07	1.28778e+07	1.38216e+07	1.34354e+07	8.25553e+06	7.1558e+06	5.52079e+06	7.61429e+06	6.48678e+06	7.10985e+06	2.13113e+07	2.68478e+07	1.54346e+07	1.2077e+07	2.33115e+07	1.6216e+07	High	High	High	High	High	High	High	High	High	High	High	High	High	High	High	High	High
Q9CQU3	4	ENSMUSG00000029048	Rer1	Protein RER1 OS=Mus musculus OX=10090 GN=Rer1 PE=1 SV=1	0.946	1.306	0.675788	0.0359909	9.05387e+07	1.58923e+08	5.89922e+07	1.26288e+08	1.30238e+08	1.17712e+08	1.30899e+08	1.10779e+08	2.62586e+07	1.26565e+08	1.46196e+08	1.57576e+08	1.31108e+08	1.54914e+08	1.60888e+08	1.2487e+08	1.02985e+08	1.08044e+08	1.08548e+08	9.79561e+07	1.21947e+08	1.39118e+08	9.30219e+07	1.03193e+08	High	Peak Found	High	High	High	High	High	High	High	High	High	High	High	Peak Found	High	High	High
Q9D8S4	4	ENSMUSG00000032026	Rexo2	Oligoribonuclease, mitochondrial OS=Mus musculus OX=10090 GN=Rexo2 PE=1 SV=2	1.692	0.811	0.01373	0.14549	1.85754e+06	2.08275e+06	1.94107e+06	980526	542527	2.14311e+06	2.43328e+06	3.11662e+06	2.91846e+06	2.60379e+06	2.26866e+06	1.10175e+06	1.67616e+06	359192	375950	2.03688e+06	211665	1.27387e+06	4.21144e+06	4.74302e+06	2.20027e+06	1.90711e+06	3.78834e+06	2.20647e+06	High	High	High	Peak Found	Peak Found	High	High	High	High	High	High	High	High	Peak Found	Peak Found	High	Peak Found
P48377	2	ENSMUSG00000031706	Rfx1	MHC class II regulatory factor RFX1 OS=Mus musculus OX=10090 GN=Rfx1 PE=1 SV=2	0.364		0.000435733		331968	185105	548445		297820								259497	279882	343629	276545	430672	252760	1.84298e+06						Peak Found	Peak Found	High	Not Found	Peak Found	Not Found	Not Found	Not Found	Not Found	Not Found	Not Found	Not Found	High	High	Peak Found	Peak Found	Peak Found
Q9JI90	2	ENSMUSG00000060450	Rnf14	E3 ubiquitin-protein ligase RNF14 OS=Mus musculus OX=10090 GN=Rnf14 PE=1 SV=2	0.091	100	7.17204e-14	1e-17	214858	225209								126314			257107	107274		224633		318130	907144						High	Peak Found	High	Not Found	High	Not Found	Not Found	Not Found	Not Found	Peak Found	Not Found	Not Found	Peak Found	Peak Found	Not Found	High	Not Found
P70336	3	ENSMUSG00000020580	Rock2	Rho-associated protein kinase 2 OS=Mus musculus OX=10090 GN=Rock2 PE=1 SV=1	0.561	100	0.0248962	1e-17				459186	392938	231242	281718	226430		217752		242194	176176	376842				412097	965115	164620				297934	Not Found	Not Found	High	Peak Found	Peak Found	High	Peak Found	Peak Found	Not Found	Peak Found	Not Found	Peak Found	Peak Found	High	Not Found	Not Found	Not Found
Q9CQ71	2	ENSMUSG00000012483	Rpa3	Replication protein A 14 kDa subunit OS=Mus musculus OX=10090 GN=Rpa3 PE=1 SV=1	1.842	0.745	0.00690119	0.355684	669235	858731	766592	319158	549224	951006			161472				704671	440836	440094	860541	273175	413754	3.13307e+06			216811			High	High	Peak Found	Peak Found	Peak Found	High	Not Found	Not Found	Peak Found	Not Found	Not Found	Not Found	High	Peak Found	High	High	Peak Found
Q7TND5	2	ENSMUSG00000028187	Rpf1	Ribosome production factor 1 OS=Mus musculus OX=10090 GN=Rpf1 PE=2 SV=2	0.098		2.36766e-12				117608	208895		332344							124564	173383	122405	175630	168482	142605	907069						Not Found	Not Found	Peak Found	Peak Found	High	High	Not Found	Not Found	Not Found	Not Found	Not Found	Not Found	Peak Found	Peak Found	Peak Found	Peak Found	Peak Found
P35980	4	ENSMUSG00000059070	Rpl18	60S ribosomal protein L18 OS=Mus musculus OX=10090 GN=Rpl18 PE=1 SV=3	0.722	1.049	0.0291689	0.907002	5.45487e+06	3.25397e+06	2687966	7.28618e+06	5.20326e+06	3.66251e+06	5.96853e+06	6.69325e+06	9.84756e+06	9.45328e+06	8.51427e+06	7.24067e+06	7.44094e+06	9.13824e+06	7.57745e+06	3.0427e+06	7.55859e+06	8.03027e+06	7.16547e+06	5.00961e+06	9.49041e+06	1.45786e+07	6.18156e+06	7.16787e+06	High	High	High	High	High	High	High	High	High	High	High	High	High	High	High	High	High
Q9D1R9	6	ENSMUSG00000062006	Rpl34	60S ribosomal protein L34 OS=Mus musculus OX=10090 GN=Rpl34 PE=1 SV=2	1.399	1.403	0.0296278	0.0121072	1.38497e+07	1.38236e+07	1.44675e+07	9.35631e+06	1.10865e+07	1.2171e+07	2.19211e+07	2.22057e+07	2.76313e+07	2.79587e+07	1.87429e+07	2.44834e+07	9.79922e+06	9.95404e+06	8.87867e+06	1.13872e+07	6.68329e+06	1.28478e+07	2.57596e+07	2.85281e+07	1.92731e+07	1.98056e+07	1.62926e+07	1.59604e+07	High	High	High	High	High	High	High	High	High	High	High	High	High	High	High	Peak Found	High
O55142	7	ENSMUSG00000060636	Rpl35a	60S ribosomal protein L35a OS=Mus musculus OX=10090 GN=Rpl35a PE=1 SV=2	1.254	1.313	0.0656662	0.0324655	1.9668e+07	2.19449e+07	2.27078e+07	1.52408e+07	1.50991e+07	2.13529e+07	3.52095e+07	3.57893e+07	4.65286e+07	3.91652e+07	3.62547e+07	4.80552e+07	1.66713e+07	1.66217e+07	1.34083e+07	1.92174e+07	1.21332e+07	1.72501e+07	4.84164e+07	4.32112e+07	3.15872e+07	2.5629e+07	3.02799e+07	3.03388e+07	High	High	High	High	High	High	High	High	High	High	High	High	High	High	High	High	High
Q9CSU0	9	ENSMUSG00000027651	Rprd1b	Regulation of nuclear pre-mRNA domain-containing protein 1B OS=Mus musculus OX=10090 GN=Rprd1b PE=1 SV=2	1.558	0.658	0.00225221	0.044464	1.13415e+07	1.47183e+07	1.5268e+07	6.75235e+06	5.26651e+06	1.68862e+07	564984	565651	955643	1.41668e+06	270379	468774	1.22779e+07	4.47049e+06	5.82261e+06	1.28642e+07	4.82685e+06	4.9519e+06	3.02678e+06	719298	943710	711180	2.06662e+06	348219	High	High	High	High	High	High	Peak Found	Peak Found	Peak Found	High	Peak Found	Peak Found	High	High	High	High	High
P63325	8	ENSMUSG00000052146	Rps10	40S ribosomal protein S10 OS=Mus musculus OX=10090 GN=Rps10 PE=1 SV=1	1.307	1.028	0.0292893	0.767069	1.94077e+07	1.88585e+07	2.35981e+07	1.21735e+07	1.2661e+07	2.18743e+07	2.76146e+07	2.84788e+07	4.40271e+07	3.13434e+07	2.62652e+07	4.06963e+07	2.31675e+07	1.53505e+07	1.02465e+07	2.0187e+07	1.31721e+07	1.82448e+07	5.40843e+07	5.01908e+07	2.71842e+07	2.44327e+07	5.40905e+07	2.83818e+07	High	High	High	High	High	High	High	High	High	High	High	High	High	High	High	High	Peak Found
P14131	10	ENSMUSG00000037563	Rps16	40S ribosomal protein S16 OS=Mus musculus OX=10090 GN=Rps16 PE=1 SV=4	1.551	1.081	0.000168411	0.498832	3.14498e+07	3.74978e+07	4.25629e+07	1.71897e+07	1.77237e+07	4.24158e+07	5.74602e+07	5.84066e+07	6.99105e+07	6.88757e+07	6.2992e+07	6.96668e+07	3.60134e+07	2.25154e+07	1.92538e+07	3.85387e+07	1.92937e+07	2.52586e+07	9.14394e+07	9.07364e+07	5.54659e+07	5.09557e+07	9.65368e+07	5.86838e+07	High	High	High	High	High	High	High	High	High	High	High	High	High	High	High	High	High
P63276	9	ENSMUSG00000061787	Rps17	40S ribosomal protein S17 OS=Mus musculus OX=10090 GN=Rps17 PE=1 SV=2	1.299	1.203	0.0216666	0.139138	3.13029e+07	3.56535e+07	3.32133e+07	2.12433e+07	2.71832e+07	3.28749e+07	3.53868e+07	3.86006e+07	3.93692e+07	3.65615e+07	3.33105e+07	4.10207e+07	5.04956e+07	3.18425e+07	2.60423e+07	2.72071e+07	4.15427e+07	2.6535e+07	4.60863e+07	4.2869e+07	4.45153e+07	4.00504e+07	5.28585e+07	3.70439e+07	High	High	High	High	Peak Found	High	High	High	High	High	High	High	High	High	High	High	High
P62270	11	ENSMUSG00000008668	Rps18	40S ribosomal protein S18 OS=Mus musculus OX=10090 GN=Rps18 PE=1 SV=3	1.286	1.107	0.0295024	0.395038	5.53671e+07	4.79507e+07	5.10236e+07	4.14117e+07	4.71634e+07	4.89283e+07	6.51262e+07	6.88169e+07	9.46377e+07	6.98604e+07	5.4082e+07	6.95326e+07	5.37837e+07	4.64462e+07	4.06095e+07	5.20233e+07	4.11375e+07	6.22468e+07	9.54455e+07	9.02013e+07	6.57294e+07	6.26227e+07	7.41764e+07	5.02634e+07	High	High	High	High	High	High	High	High	High	High	High	High	High	High	High	High	High
Q9CZX8	9	ENSMUSG00000040952	Rps19	40S ribosomal protein S19 OS=Mus musculus OX=10090 GN=Rps19 PE=1 SV=3	1.32	1.18	0.02402	0.182853	2.56352e+07	2.89095e+07	3.32278e+07	1.48734e+07	1.73771e+07	2.85635e+07	4.08938e+07	4.00317e+07	5.49997e+07	4.90279e+07	3.74044e+07	4.90181e+07	2.28021e+07	1.75309e+07	1.62468e+07	2.86042e+07	1.37046e+07	2.00183e+07	7.06987e+07	6.48249e+07	3.72834e+07	3.16726e+07	4.03023e+07	3.39538e+07	High	High	High	High	High	High	High	High	High	High	High	High	High	High	High	High	High
Q8C6B9	2	ENSMUSG00000051518	Rps19bp1	Active regulator of SIRT1 OS=Mus musculus OX=10090 GN=Rps19bp1 PE=1 SV=1	2.412	0.01	0.0021517	1e-17	493222	655389	670616		147737	530979							291487	100662	89499.6	541717		184334	1.2077e+06					123035	High	High	High	Not Found	Peak Found	High	Not Found	Not Found	Not Found	Not Found	Not Found	Not Found	Peak Found	Peak Found	Peak Found	High	Not Found
P62849	3	ENSMUSG00000025290	Rps24	40S ribosomal protein S24 OS=Mus musculus OX=10090 GN=Rps24 PE=1 SV=1	0.642	0.878	0.00044556	0.189559	1.30373e+07	9.81398e+06	1.1872e+07	1.58038e+07	1.45941e+07	1.10954e+07	1.26391e+07	1.4613e+07	1.64734e+07	1.44554e+07	1.41481e+07	1.31219e+07	1.67117e+07	1.63866e+07	1.29084e+07	1.06116e+07	2.04355e+07	1.92189e+07	1.19099e+07	1.04456e+07	1.33011e+07	1.69342e+07	1.85915e+07	1.33021e+07	High	High	High	High	High	High	High	High	High	High	High	High	High	High	High	High	High
P97351	16	ENSMUSG00000028081	Rps3a	40S ribosomal protein S3a OS=Mus musculus OX=10090 GN=Rps3a PE=1 SV=3	1.326	1.175	0.0148403	0.193464	1.60243e+09	1.4238e+09	1.19397e+09	2.06223e+09	2.15746e+09	1.19367e+09	1.81532e+09	1.57606e+09	1.68947e+09	1.33496e+09	1.69054e+09	3.71017e+09	4.96414e+07	4.28207e+07	1.4629e+09	1.35861e+09	3.34063e+07	4.87161e+07	2.28159e+09	1.83098e+09	1.07979e+09	1.39791e+09	1.59877e+09	1.43973e+09	High	High	High	High	High	High	High	High	High	High	High	High	High	High	High	High	High
P97461	7	ENSMUSG00000012848	Rps5	40S ribosomal protein S5 OS=Mus musculus OX=10090 GN=Rps5 PE=1 SV=3	1.386	0.86	0.0256162	0.184557	1.20707e+07	1.24067e+07	1.27269e+07	5.61442e+06	5.71e+06	1.13311e+07	1.59848e+07	1.70783e+07	2.09903e+07	1.63191e+07	1.45942e+07	1.89705e+07	1.15043e+07	6.66117e+06	5.43419e+06	1.10585e+07	5.57715e+06	6.48959e+06	2.71229e+07	2.66752e+07	1.59022e+07	1.1537e+07	2.13974e+07	1.56456e+07	High	High	High	High	High	High	High	High	High	High	High	High	High	High	High	High	High
Q8K4Q0	2	ENSMUSG00000025583	Rptor	Regulatory-associated protein of mTOR OS=Mus musculus OX=10090 GN=Rptor PE=1 SV=1	100	1	1e-17	0.93159	254328			308950	403250					375671				776944	558622				444558						Peak Found	Not Found	Not Found	Peak Found	Peak Found	Not Found	Not Found	Not Found	Not Found	Peak Found	Not Found	Not Found	Not Found	High	High	Not Found	Not Found
Q99PL5	9	ENSMUSG00000027422	Rrbp1	Ribosome-binding protein 1 OS=Mus musculus OX=10090 GN=Rrbp1 PE=1 SV=2	1.061	1.596	0.79757	0.00681408	822558	3.19648e+06	3.51773e+06	1.88438e+06	1.17955e+06	2.60067e+06	1.98436e+06	2.36543e+06	1.96582e+06	2.31083e+06	2.00794e+06	2.96575e+06	457390	891991	1.68601e+06	342036	1.78166e+06	1.78907e+06	1.38128e+06	1.46946e+06	750396	2.28243e+06	730827	1.15023e+06	High	Peak Found	Peak Found	High	High	Peak Found	High	High	Peak Found	High	High	High	Peak Found	Peak Found	Peak Found	High	Peak Found
Q8BVY0	18	ENSMUSG00000005846	Rsl1d1	Ribosomal L1 domain-containing protein 1 OS=Mus musculus OX=10090 GN=Rsl1d1 PE=1 SV=1	1.063	1.383	0.569475	0.0309993	3.39106e+07	3.14514e+07	3.22713e+07	3.36145e+07	3.88957e+07	3.43911e+07	7.58291e+06	7.18464e+06	6.75828e+06	5.39806e+06	7.14023e+06	5.28056e+06	2.77127e+07	3.19852e+07	3.47092e+07	2.98738e+07	3.91509e+07	3.3827e+07	6.07262e+06	4.27498e+06	6.38346e+06	9.20517e+06	5.83547e+06	5.19204e+06	High	High	High	High	High	High	High	Peak Found	High	Peak Found	Peak Found	Peak Found	High	High	High	High	High
Q9CQE8	10	ENSMUSG00000021807	RTRAF	RNA transcription, translation and transport factor protein OS=Mus musculus OX=10090 GN=RTRAF PE=1 SV=1	2.11	0.734	8.34004e-07	0.0304621	6.17453e+06	9.01066e+06	1.03211e+07	2.37382e+06	3.74738e+06	1.03409e+07	1.10289e+06	1.11609e+06	2.92522e+06	1.1419e+06	2.94996e+06	2.3217e+06	1.12796e+07	3.48868e+06	2.34124e+06	1.09655e+07	1.95433e+06	2.96978e+06	4.65624e+06	2.90049e+06	1.34324e+06	1.41905e+06	2.83949e+06	2.47267e+06	High	High	High	High	High	High	Peak Found	Peak Found	High	Peak Found	Peak Found	High	High	High	High	High	High
Q9D394	17	ENSMUSG00000029291	Rufy3	Protein RUFY3 OS=Mus musculus OX=10090 GN=Rufy3 PE=1 SV=1	1.298	1.022	0.0423546	0.902682	1.57634e+07	1.67965e+07	1.87516e+07	1.29196e+07	1.40025e+07	1.67799e+07	2.31431e+07	2.76729e+07	2.25315e+07	2.7831e+07	1.83434e+07	1.98408e+07	2.02308e+07	1.29125e+07	1.19707e+07	1.76404e+07	1.11244e+07	1.18003e+07	3.14867e+07	2.66643e+07	2.45728e+07	2.17004e+07	2.36129e+07	1.94213e+07	High	High	High	High	High	High	High	High	High	High	High	High	High	High	High	High	High
Q6PDS3	24	ENSMUSG00000050132	Sarm1	NAD(+) hydrolase SARM1 OS=Mus musculus OX=10090 GN=Sarm1 PE=1 SV=1	1.101	0.73	0.551839	0.0156356	6.76318e+06	8.06863e+06	1.07065e+07	7.15689e+06	4.59264e+06	1.00313e+07	2.33188e+07	2.07465e+07	2.32997e+07	2.33725e+07	2.44898e+07	2.37107e+07	1.68037e+07	9.2678e+06	8.36001e+06	1.13472e+07	1.10368e+07	8.00858e+06	3.42777e+07	3.71345e+07	2.74379e+07	2.509e+07	4.36092e+07	3.21882e+07	High	High	High	Peak Found	High	High	High	High	High	High	High	High	High	High	High	High	High
Q9D1J3	11	ENSMUSG00000078427	Sarnp	SAP domain-containing ribonucleoprotein OS=Mus musculus OX=10090 GN=Sarnp PE=1 SV=3	1.286	1.232	0.029429	0.217661	5.58928e+07	6.67365e+07	6.40842e+07	4.46612e+07	4.08537e+07	6.38977e+07	4.85608e+06	3.94852e+06	7.55328e+06	3.67637e+06	3.72475e+06	3.47906e+06	4.98917e+07	4.24197e+07	4.51355e+07	6.07851e+07	3.06111e+07	4.16047e+07	6.15324e+06	1.96758e+06	5.20328e+06	1.16237e+07	2.93276e+06	1.68434e+06	High	High	High	High	High	High	High	High	High	High	High	High	High	High	High	High	High
Q9JKD3	2	ENSMUSG00000040722	Scamp5	Secretory carrier-associated membrane protein 5 OS=Mus musculus OX=10090 GN=Scamp5 PE=1 SV=1	1.061	1.44	0.709937	0.0300008	3.86072e+06	4.80378e+06	6.3755e+06	5.74601e+06	5.25665e+06	4.99427e+06	4.79143e+06	3.56017e+06	3.59912e+06	3.85203e+06	3.56384e+06	4.45082e+06	4.2678e+06	4.13181e+06	4.58214e+06	5.22465e+06	3.62438e+06	6.13857e+06	2.25249e+06	2.73426e+06	2.03733e+06	3.86834e+06	2.22462e+06	2.57366e+06	High	High	High	High	High	High	High	High	High	High	Peak Found	Peak Found	High	High	High	High	High
Q8VCA8	9	ENSMUSG00000020877	Scrn2	Secernin-2 OS=Mus musculus OX=10090 GN=Scrn2 PE=1 SV=1	0.731	0.84	0.0253986	0.0900493	6.39307e+06	7.13311e+06	9.4327e+06	7.99287e+06	4.59117e+06	6.85232e+06	1.01369e+07	1.34319e+07	1.16659e+07	8.55865e+06	1.00299e+07	6.86178e+06	1.11773e+07	9.32305e+06	8.53337e+06	8.08882e+06	9.61735e+06	9.96051e+06	9.91693e+06	1.00471e+07	1.2574e+07	1.21791e+07	1.29279e+07	1.08041e+07	High	High	High	High	High	High	High	High	High	High	High	High	High	High	High	High	High
Q8K2B3	21	ENSMUSG00000021577	Sdha	Succinate dehydrogenase [ubiquinone] flavoprotein subunit, mitochondrial OS=Mus musculus OX=10090 GN=Sdha PE=1 SV=1	0.696	0.834	0.00265778	0.200018	4.68171e+07	3.61429e+07	46973782	5.24141e+07	5.11556e+07	5.72995e+07	1.53295e+08	1.40203e+08	1.44435e+08	1.44274e+08	1.6143e+08	1.35294e+08	9.29279e+07	8.65753e+07	7.57637e+07	6.84633e+07	8.58195e+07	7.92623e+07	1.85908e+08	1.97347e+08	1.83137e+08	1.86108e+08	1.90908e+08	2.00515e+08	High	High	High	High	High	High	High	High	High	High	High	High	High	High	High	High	High
O08547	11	ENSMUSG00000027879	Sec22b	Vesicle-trafficking protein SEC22b OS=Mus musculus OX=10090 GN=Sec22b PE=1 SV=3	1.646	0.855	2.84128e-05	0.157173	3.74615e+07	3.38334e+07	4.01418e+07	1.56722e+07	1.58336e+07	3.73623e+07	1.44526e+07	1.44533e+07	2.02556e+07	1.46074e+07	1.14631e+07	1.33503e+07	4.28672e+07	1.82901e+07	1.85695e+07	4.23635e+07	1.6605e+07	2.03197e+07	2.67324e+07	2.42365e+07	1.44928e+07	1.26729e+07	2.31852e+07	1.31047e+07	High	High	High	High	High	High	High	High	High	High	High	High	High	High	High	High	High
P17563	22	ENSMUSG00000068874	Selenbp1	Methanethiol oxidase OS=Mus musculus OX=10090 GN=Selenbp1 PE=1 SV=2	1.112	1.601	0.342265	0.000284779	5.96519e+07	4.16877e+07	4.21374e+07	3.75289e+07	4.04628e+07	6.82679e+07	7.62245e+07	5.73566e+07	4.49112e+07	3.87305e+07	4.77302e+07	8.35269e+07	3.44416e+07	3.74504e+07	3.2766e+07	3.6629e+07	3.94424e+07	4.55368e+07	2.49159e+07	3.42429e+07	3.99025e+07	4.63413e+07	3.58669e+07	4.46251e+07	High	High	High	High	High	High	High	High	High	High	High	High	High	High	High	High	High
Q9R1T4	2	ENSMUSG00000050379	Septin6	Septin-6 OS=Mus musculus OX=10090 GN=Septin6 PE=1 SV=4	0.461	100	0.00213523	1e-17		113500	323728	288634		553766	133257					265529	1.55385e+06	238421	294742	645226	504100		3.23634e+06				180137		Not Found	Peak Found	High	Peak Found	Not Found	High	Peak Found	Not Found	Not Found	Not Found	Not Found	Peak Found	High	Peak Found	Peak Found	High	Peak Found
Q923D4	4	ENSMUSG00000078348	Sf3b5	Splicing factor 3B subunit 5 OS=Mus musculus OX=10090 GN=Sf3b5 PE=1 SV=1	1.764	1.056	0.000410725	0.815838	5.59624e+06	6.04251e+06	7.28992e+06	1.33183e+06	1.88504e+06	8.07593e+06	2.29973e+06	3.31715e+06	2.37627e+06	1.95301e+06	1.94252e+06	2.14194e+06	4.85892e+06	2.30295e+06	1.78062e+06	5.0385e+06	1.41637e+06	2.37553e+06	1.77729e+07	3.24727e+06	3.42175e+06	2.16415e+06	1.52395e+06	1.91225e+06	Peak Found	High	High	Peak Found	Peak Found	High	Peak Found	Peak Found	Peak Found	Peak Found	Peak Found	Peak Found	High	Peak Found	Peak Found	High	Peak Found
P59708	2	ENSMUSG00000037361	Sf3b6	Splicing factor 3B subunit 6 OS=Mus musculus OX=10090 GN=Sf3b6 PE=1 SV=1	1.275	1.378	0.0351713	0.0590951	5.22774e+07	3.97005e+07	3.7621e+07	3.98554e+07	4.08463e+07	3.28753e+07	3.871e+06	3.47656e+06	5.52994e+06	3.01903e+06	3.32577e+06	2.53575e+06	4.63899e+07	3.7519e+07	3.75066e+07	3.60403e+07	3.55651e+07	3.92725e+07	2.32294e+08	4.35458e+06	1.90602e+06	5.05408e+06	7.75586e+06	1.78057e+06	Peak Found	High	High	Peak Found	Peak Found	High	Peak Found	Peak Found	Peak Found	Peak Found	Peak Found	Peak Found	High	Peak Found	Peak Found	High	Peak Found
Q8VIJ6	22	ENSMUSG00000028820	Sfpq	Splicing factor, proline- and glutamine-rich OS=Mus musculus OX=10090 GN=Sfpq PE=1 SV=1	1.146	1.384	0.229368	0.014712	1.39484e+08	1.47662e+08	1.65775e+08	1.66113e+08	1.37576e+08	1.71504e+08	1.97739e+07	1.36747e+07	2.25449e+07	1.71091e+07	1.46792e+07	1.52094e+07	1.3705e+08	1.31329e+08	1.72161e+08	1.44478e+08	1.30297e+08	1.5495e+08	1.92116e+07	1.24694e+07	2.08493e+07	2.72912e+07	1.38525e+07	1.05705e+07	High	High	High	High	High	High	High	High	High	High	High	High	High	High	High	High	High
Q9JJU8	2	ENSMUSG00000031246	Sh3bgrl	SH3 domain-binding glutamic acid-rich-like protein OS=Mus musculus OX=10090 GN=Sh3bgrl PE=1 SV=1	1.64	0.896	0.0145693	0.610078	1.84153e+06	2.13428e+06	1.57286e+06	967634	862682	1.99036e+06	676286	474862	560483	577138	414546	510759	856473	624769	420398	1.04411e+06	802121	842673	4.59055e+06	695516	576423	713048	532415	590887	High	Peak Found	High	Peak Found	High	High	Peak Found	Peak Found	Peak Found	Peak Found	Peak Found	Peak Found	High	Peak Found	Peak Found	High	Peak Found
Q8R3V5	2	ENSMUSG00000026860	Sh3glb2	Endophilin-B2 OS=Mus musculus OX=10090 GN=Sh3glb2 PE=1 SV=2	0.057	0.01	1.38778e-13	1e-17	103921	129476	228854			176230	243879	182560		102238			747080	89043.8	125506	599196	139348		1.70017e+06	140594	202185	131632	111252		Peak Found	Peak Found	Peak Found	Not Found	Not Found	High	Peak Found	Peak Found	Not Found	Peak Found	Not Found	Not Found	High	Peak Found	Peak Found	High	Peak Found
Q8C0T5	3	ENSMUSG00000042700	Sipa1l1	Signal-induced proliferation-associated 1-like protein 1 OS=Mus musculus OX=10090 GN=Sipa1l1 PE=1 SV=2	0.828	0.714	0.221019	0.0189041	2.0014e+06	2.27268e+06	2.90198e+06	2.94553e+06	2.06857e+06	3.63724e+06	1.25046e+06	1.69895e+06	2.07672e+06	1.8829e+06	2.23691e+06	1.77982e+06	5.33071e+06	3.39407e+06	3.03795e+06	3.52652e+06	3.85208e+06	2.73943e+06	2.04393e+06	2.13477e+06	2.96991e+06	2.1807e+06	4.86648e+06	2.43983e+06	Peak Found	Peak Found	Peak Found	High	Peak Found	Peak Found	Peak Found	Peak Found	Peak Found	High	Peak Found	Peak Found	Peak Found	High	High	Peak Found	Peak Found
P57787	8	ENSMUSG00000025161	Slc16a3	Monocarboxylate transporter 4 OS=Mus musculus OX=10090 GN=Slc16a3 PE=1 SV=1	2.216	2.884	1.3613e-07	2.05658e-12	3.54348e+06	5.66883e+06	3.27534e+06	1.25486e+07	9.57301e+06	1.31558e+07	3.87207e+06	6.68922e+06	3.59118e+06	9.51962e+06	7.29457e+06	1.25617e+07	2.08452e+06	4.07547e+06	3.08705e+06	3.1207e+06	2.18967e+06	3.49035e+06	2.11189e+06	2.43979e+06	2.65125e+06	2.75555e+06	1.20033e+06	2.78103e+06	High	High	High	High	High	High	High	High	High	High	High	High	Peak Found	Peak Found	High	High	Peak Found
P48962	10	ENSMUSG00000031633	Slc25a4	ADP/ATP translocase 1 OS=Mus musculus OX=10090 GN=Slc25a4 PE=1 SV=4	0.683	0.919	0.00158225	0.583178	7.99295e+07	8.61112e+07	96767642	9.34772e+07	1.1058e+08	9.21273e+07	6.26122e+08	5.33034e+08	5.74263e+08	5.08136e+08	5.81018e+08	4.40845e+08	1.68297e+08	1.31721e+08	1.28361e+08	1.14846e+08	1.14263e+08	1.20444e+08	6.00561e+08	6.36541e+08	6.28955e+08	5.85436e+08	8.52073e+08	7.00465e+08	High	High	High	High	High	High	High	High	High	High	High	High	High	High	High	High	High
P51881	11	ENSMUSG00000016319	Slc25a5	ADP/ATP translocase 2 OS=Mus musculus OX=10090 GN=Slc25a5 PE=1 SV=3	0.775	0.98	0.0353674	0.948438	8.00655e+07	7.46505e+07	8.09276e+07	8.11892e+07	1.11026e+08	6.79919e+07	9.55143e+08	8.81942e+08	8.05503e+08	6.78819e+08	7.84825e+08	6.02914e+08	1.2389e+08	1.30396e+08	1.12241e+08	8.71286e+07	1.13854e+08	1.1103e+08	8.36776e+08	9.19333e+08	8.08787e+08	7.70176e+08	1.0903e+09	9.4896e+08	High	High	High	High	High	High	High	High	High	High	High	High	High	High	High	High	High
Q60714	3	ENSMUSG00000031808	Slc27a1	Long-chain fatty acid transport protein 1 OS=Mus musculus OX=10090 GN=Slc27a1 PE=1 SV=1	0.59	0.754	0.0171716	0.134631	709503	785544	1.16007e+06	1.25324e+06	1.02515e+06	1.60758e+06	1.16481e+06	824498	1.39334e+06	675269	1.35703e+06	683767	1.51604e+06	1.28742e+06	1.3207e+06	1.56903e+06	2.36518e+06	1.26663e+06	9.325e+06	1.62362e+06	1.54952e+06	1.8874e+06	862258	1.65886e+06	High	Peak Found	High	Peak Found	Peak Found	High	Peak Found	Peak Found	Peak Found	Peak Found	Peak Found	Peak Found	High	High	High	High	Peak Found
P17809	6	ENSMUSG00000028645	Slc2a1	Solute carrier family 2, facilitated glucose transporter member 1 OS=Mus musculus OX=10090 GN=Slc2a1 PE=1 SV=4	0.717	0.995	0.0058648	0.960206	4.33482e+07	5.13524e+07	5.68316e+07	9.51306e+07	5.92546e+07	9.34527e+07	4.57796e+07	5.20482e+07	4.97365e+07	7.27043e+07	6.07539e+07	7.60411e+07	6.93264e+07	7.70286e+07	7.28729e+07	6.5496e+07	7.77343e+07	7.42965e+07	3.73735e+07	4.74309e+07	4.86241e+07	5.306e+07	6.65075e+07	4.47217e+07	High	High	High	High	High	High	High	High	High	High	High	High	High	High	High	High	High
P32037	6	ENSMUSG00000003153	Slc2a3	Solute carrier family 2, facilitated glucose transporter member 3 OS=Mus musculus OX=10090 GN=Slc2a3 PE=1 SV=1	5.097	9.766	1.90292e-13	1e-17	1.23929e+06	1.13167e+06	562797	4.63788e+06	2.85087e+06	5.26996e+06	436097	2.32043e+06	1.08763e+06	9.66904e+06	4.51541e+06	1.24513e+07	1.48046e+06		178024	343351	169920	606725	291300	448864	108218	320721			Peak Found	Peak Found	Peak Found	High	High	High	Peak Found	High	Peak Found	High	High	High	Peak Found	Not Found	Peak Found	Peak Found	Peak Found
Q8CG46	2	ENSMUSG00000024943	Smc5	Structural maintenance of chromosomes protein 5 OS=Mus musculus OX=10090 GN=Smc5 PE=1 SV=1	0.445	0.884	0.000582729	0.498702	904623	778230	526427	1.06757e+06	1.02041e+06	410677	1.51215e+06	1.56724e+06	1.55231e+06	1.19768e+06	748956	1.47023e+06	2.19775e+06	1.30944e+06	1.15458e+06	2.49295e+06	918800	944531	9.01806e+06	2.3221e+06	2.07986e+06	1.07684e+06	1.15371e+06	2.70212e+06	High	High	Peak Found	Peak Found	High	Peak Found	Peak Found	Peak Found	Peak Found	Peak Found	Peak Found	Peak Found	Peak Found	Peak Found	High	High	Peak Found
Q924W5	2	ENSMUSG00000020608	Smc6	Structural maintenance of chromosomes protein 6 OS=Mus musculus OX=10090 GN=Smc6 PE=1 SV=1	100		1e-17		246971	283914	240073	222379	273968	282534													0						Peak Found	Peak Found	High	Peak Found	Peak Found	High	Not Found	Not Found	Not Found	Not Found	Not Found	Not Found	Not Found	Not Found	High	Not Found	Not Found
P60879	14	ENSMUSG00000027273	Snap25	Synaptosomal-associated protein 25 OS=Mus musculus OX=10090 GN=Snap25 PE=1 SV=1	1.42	0.843	0.00261748	0.233228	6.32032e+07	6.35253e+07	7.28579e+07	3.86184e+07	3.83532e+07	6.34504e+07	3.09267e+07	2.57715e+07	3.75873e+07	2.95864e+07	2.77856e+07	3.0267e+07	7.97622e+07	3.97817e+07	3.98907e+07	6.53733e+07	4.35719e+07	4.50357e+07	4.25314e+07	4.45132e+07	3.16899e+07	2.89924e+07	4.2666e+07	2.73578e+07	High	High	High	High	High	High	High	High	High	High	High	High	High	High	High	High	High
Q9CZ28	2	ENSMUSG00000006058	Snf8	Vacuolar-sorting protein SNF8 OS=Mus musculus OX=10090 GN=Snf8 PE=1 SV=1	16.363	0.827	1e-17	0.475666	384127	527806	466932	175684	379498	699046	212975	136375	392147		223762	294092	591993	150402		619284			360279	350283	287296		270617	218586	Peak Found	High	High	Peak Found	Peak Found	High	Peak Found	Peak Found	High	High	Peak Found	Peak Found	High	Peak Found	Not Found	High	Not Found
Q62189	4	ENSMUSG00000061479	Snrpa	U1 small nuclear ribonucleoprotein A OS=Mus musculus OX=10090 GN=Snrpa PE=1 SV=3	2.008	0.833	1.39822e-06	0.416044	1.38734e+07	1.67654e+07	1.69516e+07	3.80924e+06	7.04041e+06	1.58701e+07	730059	257637	1.79779e+06	661932	244363	218616	1.15279e+07	4.85796e+06	4.87235e+06	1.32453e+07	4.71531e+06	6.65275e+06	4.58715e+07	1.22586e+06	571925	654697	733843	865528	High	High	High	High	High	High	Peak Found	Peak Found	High	Peak Found	Peak Found	Peak Found	High	High	High	High	High
P57784	9	ENSMUSG00000030512	Snrpa1	U2 small nuclear ribonucleoprotein A' OS=Mus musculus OX=10090 GN=Snrpa1 PE=1 SV=2	1.359	1.504	0.0423775	0.0696102	1.32385e+07	1.72737e+07	1.87879e+07	8.58923e+06	6.6115e+06	1.78004e+07	278239		1.379e+06	307549	255623	238103	1.55652e+07	6.72662e+06	8.13751e+06	1.51413e+07	6.27948e+06	7.83292e+06	5.96831e+07	1.58096e+06		746240	815395	1.029e+06	High	High	High	High	High	High	Peak Found	Not Found	High	Peak Found	Peak Found	Peak Found	High	High	High	High	High
P27048	4	ENSMUSG00000027404	Snrpb	Small nuclear ribonucleoprotein-associated protein B OS=Mus musculus OX=10090 GN=Snrpb PE=1 SV=1	1.926	0.861	1.72231e-05	0.386922	4.76618e+06	9.10347e+06	9.48075e+06	2.05836e+06	1.98747e+06	9.87134e+06	1.34536e+06	1.52761e+06	1.23033e+06	1.08449e+06	1.08508e+06	845400	6.84714e+06	1.91356e+06	2.75801e+06	7.04738e+06	2.36356e+06	2.43792e+06	2.33676e+07	1.51351e+06	1.28226e+06	1.67871e+06	1.40563e+06	946582	High	High	High	High	Peak Found	High	Peak Found	Peak Found	Peak Found	Peak Found	Peak Found	Peak Found	High	High	High	High	High
Q9CQI7	4	ENSMUSG00000008333	Snrpb2	U2 small nuclear ribonucleoprotein B'' OS=Mus musculus OX=10090 GN=Snrpb2 PE=1 SV=1	1.456	1.102	0.0118488	0.625759	9.43122e+06	1.06471e+07	1.12238e+07	6.47593e+06	4.90774e+06	1.07923e+07	6.8655e+06	7.74085e+06	6.22798e+06	5.09196e+06	5.71493e+06	5.737e+06	9.39434e+06	6.59081e+06	5.87373e+06	9.91252e+06	4.6979e+06	6.94255e+06	8.36274e+06	1.08935e+07	8.47549e+06	7.28947e+06	5.11537e+06	9.07879e+06	High	High	High	High	High	High	Peak Found	Peak Found	High	Peak Found	Peak Found	Peak Found	High	High	High	High	High
P62315	5	ENSMUSG00000002477	Snrpd1	Small nuclear ribonucleoprotein Sm D1 OS=Mus musculus OX=10090 GN=Snrpd1 PE=1 SV=1	1.373	1.293	0.00637953	0.130396	3.92646e+07	5.92064e+07	6.09263e+07	3.07922e+07	3.0962e+07	6.16991e+07	3.87147e+06	3.19e+06	6.56845e+06	3.70095e+06	3.29745e+06	3.05252e+06	4.70756e+07	3.69272e+07	3.64559e+07	5.17249e+07	2.55052e+07	3.33738e+07	5.2945e+06	2.15001e+06	4.29286e+06	8.72568e+06	3.89434e+06	1.3844e+06	High	High	High	High	High	High	High	High	High	High	High	High	High	High	High	High	High
P62317	9	ENSMUSG00000040824	Snrpd2	Small nuclear ribonucleoprotein Sm D2 OS=Mus musculus OX=10090 GN=Snrpd2 PE=1 SV=1	2.066	0.756	3.19744e-09	0.0577551	3.46995e+07	4.25405e+07	4.8463e+07	1.3176e+07	1.49553e+07	4.73596e+07	4.04561e+06	2.1621e+06	4.14992e+06	1.89695e+06	1.89777e+06	1.54311e+06	3.29554e+07	1.5877e+07	1.38144e+07	4.04235e+07	1.32443e+07	1.57453e+07	5.94079e+06	2.76673e+06	2.73155e+06	4.52946e+06	3.75776e+06	1.51022e+06	High	High	High	High	High	High	High	Peak Found	High	High	High	High	High	High	High	High	High
P62320	4	ENSMUSG00000020180	Snrpd3	Small nuclear ribonucleoprotein Sm D3 OS=Mus musculus OX=10090 GN=Snrpd3 PE=1 SV=1	1.56	0.692	0.000440116	0.0124027	1.72679e+07	2.54425e+07	3.5608e+07	1.1951e+07	1.06562e+07	4.50658e+07	3.0592e+06	2.11267e+06	4.97448e+06	2.79529e+06	2.60025e+06	2.28177e+06	4.01347e+07	1.89257e+07	1.44195e+07	3.30906e+07	1.64127e+07	1.83136e+07	5.88439e+06	2.62511e+06	5.11886e+06	5.7101e+06	6.71954e+06	2.18993e+06	High	High	High	High	High	High	High	High	High	High	High	High	High	High	High	High	High
P62309	3	ENSMUSG00000057278	Snrpg	Small nuclear ribonucleoprotein G OS=Mus musculus OX=10090 GN=Snrpg PE=1 SV=1	0.75	0.797	0.0357474	0.193484	1.03795e+07	1.18622e+07	1.40118e+07	5.36981e+06	6.06641e+06	1.44553e+07	1.83985e+06	1.47765e+06	2.12595e+06	1.38196e+06	1.08302e+06	1.18376e+06	1.68349e+07	8.24447e+06	6.73097e+06	1.31711e+07	7.65818e+06	7.4907e+06	2.79303e+06	1.47051e+06	2.47391e+06	3.00147e+06	1.37174e+06	1.04179e+06	High	High	High	High	High	High	Peak Found	High	High	Peak Found	Peak Found	Peak Found	High	High	High	High	High
Q99L88	2	ENSMUSG00000060429	Sntb1	Beta-1-syntrophin OS=Mus musculus OX=10090 GN=Sntb1 PE=1 SV=4	0.01		1e-17				118417			136114							629635	144909	158091	345309			1.27794e+06						Not Found	Not Found	Peak Found	Not Found	Not Found	Peak Found	Not Found	Not Found	Not Found	Not Found	Not Found	Not Found	High	Peak Found	Peak Found	High	Not Found
Q9D0T1	6	ENSMUSG00000063480	Snu13	NHP2-like protein 1 OS=Mus musculus OX=10090 GN=Snu13 PE=1 SV=4	1.856	0.605	5.65534e-05	0.0149314	6.46855e+06	8.3248e+06	8.17307e+06	2.27693e+06	3.64014e+06	8.56458e+06	909481	823716	1.15605e+06	412761	724793	516711	6.9216e+06	3.5011e+06	3.49882e+06	6.46138e+06	2.36616e+06	3.62065e+06	2.63697e+07	1.65225e+06	175780	346140	681195	1.40923e+06	High	High	High	High	High	High	Peak Found	Peak Found	Peak Found	High	Peak Found	Peak Found	High	High	High	High	High
O70493	6	ENSMUSG00000046032	Snx12	Sorting nexin-12 OS=Mus musculus OX=10090 GN=Snx12 PE=1 SV=1	1.646	0.769	0.00133446	0.0569603	7.35761e+06	8.72647e+06	8.81777e+06	2.60383e+06	3.00407e+06	8.47056e+06	6.03896e+06	4.82308e+06	5.09055e+06	4.83321e+06	3.59096e+06	4.2641e+06	7.07778e+06	3.34489e+06	2.56361e+06	8.87043e+06	2.40656e+06	3.37578e+06	7.23523e+06	7.34759e+06	4.79592e+06	3.43193e+06	6.21228e+06	5.1259e+06	High	High	High	High	Peak Found	High	High	High	High	High	High	High	High	High	Peak Found	High	Peak Found
O70494	2	ENSMUSG00000027109	Sp3	Transcription factor Sp3 OS=Mus musculus OX=10090 GN=Sp3 PE=1 SV=2	0.277	100	6.95e-14	1e-17		195459	487442	832973	986070	1.19827e+06			97152.5				4.93923e+06	5.77222e+06	4.46279e+06	3.88414e+06	5.78704e+06	740846	2.55863e+07						High	Peak Found	High	High	Peak Found	Peak Found	Not Found	Not Found	Peak Found	Not Found	Not Found	Not Found	High	High	High	High	High
Q9D958	2	ENSMUSG00000021917	Spcs1	Signal peptidase complex subunit 1 OS=Mus musculus OX=10090 GN=Spcs1 PE=2 SV=3	1.777		0.0086526		938866	1.49142e+06	1.52254e+06	760474	1.05937e+06	1.43785e+06							843156	712202	703232	836676	412190	953057	4.46051e+06						High	Peak Found	High	Peak Found	High	Peak Found	Not Found	Not Found	Not Found	Not Found	Not Found	Not Found	Peak Found	High	Peak Found	Peak Found	Peak Found
P16546	134	ENSMUSG00000057738	Sptan1	Spectrin alpha chain, non-erythrocytic 1 OS=Mus musculus OX=10090 GN=Sptan1 PE=1 SV=4	1.296	0.986	0.0252139	0.986798	2.51021e+08	2.68093e+08	3.25737e+08	2.38837e+08	2.22484e+08	3.10878e+08	1.58814e+08	1.32057e+08	1.53691e+08	1.56707e+08	1.48668e+08	1.49163e+08	3.53968e+08	2.26391e+08	2.39455e+08	3.5184e+08	2.3513e+08	2.41868e+08	1.82807e+08	1.32983e+08	1.48724e+08	1.66311e+08	1.81358e+08	1.27383e+08	High	High	High	High	High	High	High	High	High	High	High	High	High	High	High	High	High
Q8BZX4	3	ENSMUSG00000032621	Srek1	Splicing regulatory glutamine/lysine-rich protein 1 OS=Mus musculus OX=10090 GN=Srek1 PE=2 SV=1	0.597	100	0.016042	1e-17	494286	629180	1.69941e+06	854921	503089	1.39592e+06		827226	925067		1.65526e+06	564820	1.57669e+06	1.75515e+06	2.01571e+06	1.71203e+06	2.65181e+06	1.82034e+06	1.15317e+07				336810	71944.8	High	Peak Found	High	Peak Found	Peak Found	High	Not Found	Peak Found	Peak Found	Not Found	Peak Found	Peak Found	Peak Found	High	High	High	High
P16254	4	ENSMUSG00000009549	Srp14	Signal recognition particle 14 kDa protein OS=Mus musculus OX=10090 GN=Srp14 PE=1 SV=1	1.505	0.967	0.0172609	0.717949	4.08943e+06	5.19702e+06	5.47382e+06	815542	1.55663e+06	6.03789e+06	2.70566e+06	2.65091e+06	3.02509e+06	1.94649e+06	2.12235e+06	2.84613e+06	4.33942e+06	2.24112e+06	1.3816e+06	4.51535e+06	2.07999e+06	2.49021e+06	3.99409e+06	3.83844e+06	2.61771e+06	1.72204e+06	2.92371e+06	1.75484e+06	High	High	High	Peak Found	High	High	High	High	High	High	High	High	High	High	High	High	High
Q9CY50	3	ENSMUSG00000021427	Ssr1	Translocon-associated protein subunit alpha OS=Mus musculus OX=10090 GN=Ssr1 PE=1 SV=1	0.708	1.028	0.0236248	0.9452	3.54579e+06	2.74465e+06	5.24705e+06	4.20662e+06	3.8749e+06	2.7224e+06	3.92494e+06	4.77263e+06	5.09218e+06	4.63706e+06	5.11042e+06	5.47001e+06	3.39173e+06	4.25113e+06	4.10548e+06	3.13108e+06	4.48343e+06	4.91265e+06	5.13347e+06	4.08723e+06	4.31388e+06	5.09791e+06	5.18363e+06	4.30541e+06	High	Peak Found	Peak Found	High	High	High	High	High	High	Peak Found	High	High	Peak Found	High	High	Peak Found	High
P42227	4	ENSMUSG00000004040	Stat3	Signal transducer and activator of transcription 3 OS=Mus musculus OX=10090 GN=Stat3 PE=1 SV=2	2.089	1.456	0.00107451	0.0939027	271166	1.4624e+06	726672	1.65721e+06	1.37781e+06	1.83226e+06	644258	1.12084e+06	150294	1.34443e+06	935792	1.03036e+06	642781	842138	949935	377456		551635	257671	288713	448480	652703	441799	365416	High	High	High	High	High	High	Peak Found	High	High	High	High	Peak Found	Peak Found	High	High	Peak Found	Not Found
P54227	4	ENSMUSG00000028832	Stmn1	Stathmin OS=Mus musculus OX=10090 GN=Stmn1 PE=1 SV=2	1.78	0.743	0.00742629	0.140724	1.67749e+06	2.31808e+06	2.46051e+06	203070	783851	2.44169e+06	1.08231e+06	660730	543315	462551	251994	458692	2.37861e+06	168548	958232	2.12427e+06	595624	858354	7.08364e+06	1.40319e+06	1.02215e+06	1.17625e+06	1.13854e+06	1.21978e+06	High	High	High	Peak Found	Peak Found	High	Peak Found	Peak Found	Peak Found	Peak Found	Peak Found	Peak Found	High	Peak Found	Peak Found	High	Peak Found
Q99JB2	12	ENSMUSG00000028455	Stoml2	Stomatin-like protein 2, mitochondrial OS=Mus musculus OX=10090 GN=Stoml2 PE=1 SV=1	0.899	0.773	0.386794	0.0396879	9.88268e+06	1.03048e+07	1.07625e+07	1.03225e+07	1.15614e+07	1.71335e+07	1.89445e+07	2.0055e+07	1.83782e+07	1.9983e+07	1.14682e+07	1.2247e+07	1.76341e+07	1.20997e+07	1.30818e+07	1.25274e+07	1.47211e+07	1.13026e+07	2.09875e+07	2.44752e+07	1.79454e+07	1.59598e+07	2.33949e+07	2.06552e+07	High	High	High	Peak Found	Peak Found	High	High	High	High	High	High	High	High	Peak Found	Peak Found	High	Peak Found
P58404	5	ENSMUSG00000030374	Strn4	Striatin-4 OS=Mus musculus OX=10090 GN=Strn4 PE=1 SV=2	0.542	1.069	0.00410945	0.782497	454859	556464	444558	667386	960039	432041	5.09066e+06	4.57235e+06	4.36055e+06	4.13487e+06	4.29841e+06	3.96189e+06	744741	636685	942026	460789	1.09307e+06	970281	3.74061e+06	3.74096e+06	3.74651e+06	3.24525e+06	3.91044e+06	4.21407e+06	Peak Found	Peak Found	Peak Found	High	High	Peak Found	High	High	High	High	High	High	High	High	Peak Found	Peak Found	Peak Found
P11031	9	ENSMUSG00000022205	Sub1	Activated RNA polymerase II transcriptional coactivator p15 OS=Mus musculus OX=10090 GN=Sub1 PE=1 SV=3	1.131	1.402	0.275829	0.0124083	6.91349e+07	7.15545e+07	7.33386e+07	8.271e+07	8.81413e+07	7.34319e+07	2.09565e+07	1.97243e+07	2.07339e+07	2.32213e+07	1.75868e+07	1.71729e+07	6.34414e+07	7.18594e+07	8.91861e+07	6.94402e+07	7.94732e+07	7.75481e+07	1.65264e+07	1.24849e+07	1.70729e+07	2.99712e+07	1.46653e+07	1.30362e+07	High	High	High	High	High	High	High	High	High	High	High	High	High	High	High	High	High
Q9Z2I9	25	ENSMUSG00000022110	Sucla2	Succinate--CoA ligase [ADP-forming] subunit beta, mitochondrial OS=Mus musculus OX=10090 GN=Sucla2 PE=1 SV=2	0.775	0.839	0.0360202	0.216782	3.869e+07	3.13477e+07	3.31461e+07	3.17764e+07	4.59576e+07	3.07175e+07	1.96824e+08	2.03486e+08	1.78347e+08	1.55601e+08	1.80847e+08	1.33293e+08	4.88874e+07	4.7431e+07	4.81507e+07	4.40717e+07	5.13165e+07	4.4054e+07	2.00427e+08	2.14253e+08	1.94e+08	1.95144e+08	1.97378e+08	2.10703e+08	High	High	High	High	High	High	High	High	High	High	High	High	High	High	High	High	High
Q64310	2	ENSMUSG00000014867	Surf4	Surfeit locus protein 4 OS=Mus musculus OX=10090 GN=Surf4 PE=1 SV=1	1.08	1.398	0.694408	0.0425174	2.49548e+06	2.53728e+06	2.90168e+06	3.12073e+06	3.26126e+06	3.23946e+06	2.30752e+06	2.44013e+06	2.14199e+06	1.79691e+06	2.10083e+06	2.25454e+06	2.76807e+06	3.53109e+06	4.01862e+06	2.60569e+06	2.27202e+06	3.66617e+06	1.67554e+06	1.71958e+06	1.85221e+06	2.6445e+06	1.32879e+06	1.58026e+06	High	High	High	High	High	High	High	High	High	High	High	High	High	High	High	High	High
Q62311	5	ENSMUSG00000036980	Taf6	Transcription initiation factor TFIID subunit 6 OS=Mus musculus OX=10090 GN=Taf6 PE=1 SV=1	0.599	1	0.0252873	1	394306	714023	901108	954827	737777	1.07997e+06			139989			77811.1	1.58753e+06	1.09885e+06	1.32581e+06	1.0654e+06	1.07436e+06	918921	7.07087e+06				210156	80268.6	High	High	Peak Found	High	High	High	Not Found	Not Found	Peak Found	Not Found	Not Found	Peak Found	High	High	High	Peak Found	Peak Found
Q9D1E6	3	ENSMUSG00000006095	Tbcb	Tubulin-folding cofactor B OS=Mus musculus OX=10090 GN=Tbcb PE=1 SV=2	0.769	1.096	0.0349648	0.436552	2.61107e+07	2.14333e+07	1.62142e+07	1.76696e+07	1.88503e+07	1.35457e+07	7.42874e+07	7.27832e+07	7.48399e+07	5.7744e+07	6.62661e+07	5.68534e+07	2.06263e+07	1.80267e+07	1.69672e+07	2.10428e+07	1.31326e+07	1.72211e+07	7.24405e+07	7.68279e+07	6.68041e+07	5.97043e+07	2.98779e+07	5.96011e+07	High	High	High	Peak Found	High	High	High	Peak Found	High	High	Peak Found	High	High	High	High	High	Peak Found
Q9R099	12	ENSMUSG00000005374	Tbl2	Transducin beta-like protein 2 OS=Mus musculus OX=10090 GN=Tbl2 PE=1 SV=2	1.533	1.944	0.00343611	3.5285e-07	8.89407e+06	1.10843e+07	8.00262e+06	2.02189e+07	1.53132e+07	1.83458e+07	7.83746e+06	1.17308e+07	8.93534e+06	1.91982e+07	1.56058e+07	2.43685e+07	7.1902e+06	9.93769e+06	9.16959e+06	8.31818e+06	9.82823e+06	8.51492e+06	8.37539e+06	5.95063e+06	6.12913e+06	8.07123e+06	6.30272e+06	5.56903e+06	High	High	High	High	High	High	High	High	High	High	High	High	High	High	High	High	High
P40630	3	ENSMUSG00000003923	Tfam	Transcription factor A, mitochondrial OS=Mus musculus OX=10090 GN=Tfam PE=1 SV=2	0.704	1.099	0.0376042	0.61235	611203	437311	532272	518070	580200	433037	2.30834e+06	2.20568e+06	2.65404e+06	2.32503e+06	1.92996e+06	1.84784e+06	2.1893e+07	682256	4.05622e+07	1.24708e+06	2.25582e+07	614420	2.24457e+06	2.38082e+06	914316	866517	1.86245e+06	1.732e+06	Peak Found	High	High	Peak Found	High	High	High	High	High	High	High	High	High	High	Peak Found	High	Peak Found
Q62313	4	ENSMUSG00000056429	Tgoln1	Trans-Golgi network integral membrane protein 1 OS=Mus musculus OX=10090 GN=Tgoln1 PE=1 SV=1	1.44	1.966	0.0853152	0.00108933	815491	866780	1.34899e+06	1.34459e+06	1.03128e+06	262177	683364	714338	1.38223e+06	782683	648790	1.53337e+06	526704	1.48285e+06	532720	978227	683872	867740	1.11829e+06		813220	1.14039e+06	240199	167507	Peak Found	Peak Found	Peak Found	Peak Found	High	Peak Found	High	High	High	High	High	High	Peak Found	High	Peak Found	Peak Found	High
Q3UUI3	4	ENSMUSG00000028145	Them4	Acyl-coenzyme A thioesterase THEM4 OS=Mus musculus OX=10090 GN=Them4 PE=1 SV=1	0.468	0.651	0.000286287	0.00217645	477087	388110	575737	280493	271998	899853	5.63944e+06	4.24057e+06	5.43908e+06	4.51819e+06	5.02124e+06	3.82439e+06	1.44916e+06	837952	813217	1.05528e+06	980096	924395	6.23896e+06	4.72534e+06	6.3709e+06	5.47158e+06	1.17815e+07	7.76708e+06	Peak Found	Peak Found	High	Peak Found	Peak Found	High	High	Peak Found	High	High	High	High	Peak Found	Peak Found	Peak Found	Peak Found	Peak Found
Q80ZW2	3	ENSMUSG00000056665	Them6	Protein THEM6 OS=Mus musculus OX=10090 GN=Them6 PE=1 SV=1	1.445	0.579	0.109741	0.0161561	778489	1.1125e+06	1.26132e+06	707755	273173	1.04656e+06	226370	222782	286812	1.48869e+06	135227	140651	1.18279e+06	249053	244479	926445	165347	252077	1.5857e+06	522064	1.02846e+06	198721	843748	184372	Peak Found	High	High	Peak Found	Peak Found	High	Peak Found	Peak Found	Peak Found	Peak Found	Peak Found	Peak Found	High	Peak Found	High	High	Peak Found
Q7TMY4	3	ENSMUSG00000053453	Thoc7	THO complex subunit 7 homolog OS=Mus musculus OX=10090 GN=Thoc7 PE=1 SV=2	100	100	1e-17	1e-17	721286	983592	1.10145e+06			845855					2.18548e+06		730696			650601			1.3813e+06						High	High	High	Not Found	Not Found	High	Not Found	Not Found	Not Found	Not Found	Peak Found	Not Found	High	Not Found	Not Found	High	Not Found
Q7TNV1	2	ENSMUSG00000058966	Tlcd3b	Ceramide synthase OS=Mus musculus OX=10090 GN=Tlcd3b PE=1 SV=2	1.581	1.146	0.00746149	0.450523	3.02276e+06	4.47695e+06	4.33914e+06	1.92643e+06	2.09673e+06	4.78318e+06	4.02311e+06	4.32188e+06	4.15042e+06	3.07614e+06	3.25445e+06	3.57173e+06	2.10931e+06	2.21519e+06	2.655e+06	2.65509e+06	1.38505e+06	1.92782e+06	3.46721e+06	4.07507e+06	3.3518e+06	3.31141e+06	2.82274e+06	3.03984e+06	Peak Found	High	High	High	High	High	High	High	High	High	High	High	High	Peak Found	Peak Found	High	High
P58021	9	ENSMUSG00000025544	Tm9sf2	Transmembrane 9 superfamily member 2 OS=Mus musculus OX=10090 GN=Tm9sf2 PE=1 SV=1	0.783	1.509	0.104914	0.0046858	4.62152e+06	3.09806e+06	3.64757e+06	6.29149e+06	6.5567e+06	4.28002e+06	6.99531e+06	6.63802e+06	8.52956e+06	8.27883e+06	7.09506e+06	9.67809e+06	4.33281e+06	9.0367e+06	6.53015e+06	4.17687e+06	6.169e+06	8.45154e+06	7.29853e+06	3.75581e+06	6.39972e+06	7.61711e+06	3.84454e+06	3.69806e+06	High	High	High	High	High	High	High	High	High	High	High	High	High	High	High	High	High
Q8BH24	3	ENSMUSG00000068040	Tm9sf4	Transmembrane 9 superfamily member 4 OS=Mus musculus OX=10090 GN=Tm9sf4 PE=1 SV=1	0.052	1.585	1e-17	0.023629	279892			260276	800928		369413	778646	1.4388e+06	1.42613e+06	1.07467e+06	1.68924e+06	1.43972e+06	1.34734e+06	682325	377049	993840	1.36784e+06	347087	130078	1.05488e+06	954982	179952	489263	Peak Found	Not Found	Not Found	Peak Found	High	Not Found	Peak Found	Peak Found	High	High	Peak Found	High	High	High	High	Peak Found	Peak Found
Q8K003	2	ENSMUSG00000091537	Tma7	Translation machinery-associated protein 7 OS=Mus musculus OX=10090 GN=Tma7 PE=3 SV=1	1.835	1.191	2.2846e-07	0.162614	1.43961e+08	1.0638e+08	1.13791e+08	7.97404e+07	1.10242e+08	1.05622e+08	3.17529e+07	3.27673e+07	5.59727e+07	2.68885e+07	2.21776e+07	2.61339e+07	9.54719e+07	7.27339e+07	6.41318e+07	1.07072e+08	7.77733e+07	1.02655e+08	5.08749e+07	3.95015e+07	2.71464e+07	2.8997e+07	2.08906e+07	1.37765e+07	High	High	High	High	High	High	High	High	High	High	High	High	High	High	High	High	High
Q9D1D4	6	ENSMUSG00000021248	Tmed10	Transmembrane emp24 domain-containing protein 10 OS=Mus musculus OX=10090 GN=Tmed10 PE=1 SV=1	0.722	0.916	0.00705352	0.567301	3.25157e+07	3.25585e+07	3.85358e+07	3.41722e+07	2.95361e+07	3.2569e+07	3.53998e+07	3.1406e+07	4.28158e+07	3.86296e+07	3.64296e+07	4.12892e+07	4.15173e+07	4.57416e+07	3.77904e+07	4.32189e+07	3.93202e+07	4.41951e+07	4.16785e+07	3.69409e+07	3.08784e+07	3.6169e+07	5.04625e+07	3.38851e+07	High	High	High	High	High	High	High	High	High	High	High	High	High	High	High	High	High
Q8R1V4	8	ENSMUSG00000004394	Tmed4	Transmembrane emp24 domain-containing protein 4 OS=Mus musculus OX=10090 GN=Tmed4 PE=1 SV=1	0.9	1.46	0.451647	0.0151872	6.38462e+06	5.81685e+06	6.93983e+06	7.50382e+06	6.0267e+06	5.45413e+06	3.07095e+06	3.57924e+06	8.46056e+06	4.71663e+06	5.89606e+06	8.73791e+06	6.99481e+06	9.4225e+06	7.16497e+06	4.26501e+06	6.27512e+06	7.36179e+06	5.05905e+06	5.43718e+06	5.08306e+06	7.72375e+06	5.02948e+06	4.15198e+06	High	High	High	High	High	High	Peak Found	Peak Found	High	Peak Found	High	High	High	High	High	High	High
Q8BK08	3	ENSMUSG00000043284	Tmem11	Transmembrane protein 11, mitochondrial OS=Mus musculus OX=10090 GN=Tmem11 PE=1 SV=1	0.01	0.731	1e-17	0.0236927			132823			146436	2.43435e+06	2.53806e+06	3.26456e+06	2.98628e+06	2.71013e+06	3.05983e+06	562049	290901		330630		136443	4.47979e+06	4.2836e+06	3.88025e+06	3.63222e+06	6.21672e+06	3.69611e+06	Not Found	Not Found	Peak Found	Not Found	Not Found	Peak Found	High	Peak Found	High	High	High	High	Peak Found	Peak Found	Not Found	Peak Found	Not Found
Q8CIB6	2	ENSMUSG00000027341	Tmem230	Transmembrane protein 230 OS=Mus musculus OX=10090 GN=Tmem230 PE=1 SV=1	1.451	1.084	0.0159093	0.724264	5.61717e+06	5.27112e+06	5074316	4.4216e+06	4.21441e+06	4.52944e+06	3.1599e+06	3.98979e+06	4.51424e+06	3.20434e+06	2.08667e+06	2.51969e+06	3.60966e+06	4.13791e+06	3.13652e+06	4.75625e+06	3.6539e+06	4.67922e+06	2.88115e+06	2.48397e+06	2.33464e+06	2.96987e+06	2.65863e+06	2.3305e+06	High	High	High	High	High	High	High	High	High	High	High	High	High	High	High	High	High
Q91ZE0	6	ENSMUSG00000079834	Tmlhe	Trimethyllysine dioxygenase, mitochondrial OS=Mus musculus OX=10090 GN=Tmlhe PE=1 SV=2	0.92	0.651	0.754439	0.000478735	473649	557052	997853	595636	665386	1.2566e+06	7.15591e+06	6.13802e+06	6.81177e+06	4.92612e+06	6.21359e+06	3.90715e+06	1.60933e+06	892341	1.10359e+06	1.49492e+06	904409	1.26971e+06	6.85697e+06	8.14066e+06	7.27852e+06	7.57107e+06	9.16932e+06	7.82107e+06	Peak Found	Peak Found	Peak Found	Peak Found	Peak Found	Peak Found	High	High	High	High	High	High	Peak Found	High	Peak Found	Peak Found	Peak Found
P17751	18	ENSMUSG00000023456	Tpi1	Triosephosphate isomerase OS=Mus musculus OX=10090 GN=Tpi1 PE=1 SV=4	1.158	1.321	0.196349	0.0288376	1.07776e+09	1.13673e+09	1.07309e+09	1.42901e+09	1.26598e+09	1.44299e+09	1.0399e+09	1.25253e+09	1.0141e+09	1.69562e+09	1.48669e+09	1.96887e+09	9.53251e+08	1.09939e+09	9.76321e+08	1.03987e+09	1.11703e+09	1.09064e+09	8.05095e+08	9.70002e+08	9.9431e+08	1.05554e+09	7.80527e+08	1.0601e+09	High	High	High	High	High	High	High	High	High	High	High	High	High	High	High	High	High
O55013	4	ENSMUSG00000028847	Trappc3	Trafficking protein particle complex subunit 3 OS=Mus musculus OX=10090 GN=Trappc3 PE=1 SV=1	1.705	0.657	0.00740294	0.0173922	2.77372e+06	3.56487e+06	3.24431e+06	806606	1.39265e+06	3.76158e+06	1.08775e+06	1.94818e+06	1.61008e+06	1.26559e+06	1.34646e+06	1.80581e+06	3.98775e+06	975670	1.15583e+06	3.41127e+06	1.10672e+06	850970	3.12266e+06	3.51594e+06	1.40699e+06	1.37811e+06	2.24469e+06	1.29754e+06	High	High	High	Peak Found	Peak Found	High	Peak Found	High	Peak Found	Peak Found	High	High	High	Peak Found	Peak Found	Peak Found	Peak Found
Q62348	8	ENSMUSG00000026374	Tsn	Translin OS=Mus musculus OX=10090 GN=Tsn PE=1 SV=1	1.348	0.957	0.0224204	0.559086	1.54979e+07	2.03654e+07	2.13503e+07	7.39664e+06	8.21469e+06	2.41331e+07	7.18613e+06	8.02045e+06	1.029e+07	9.2496e+06	7.16948e+06	8.48207e+06	2.10486e+07	7.44807e+06	7.2905e+06	2.12918e+07	6.74484e+06	7.54857e+06	1.4527e+07	1.13881e+07	8.06331e+06	7.08794e+06	1.06371e+07	5.72725e+06	High	High	High	High	High	High	High	High	High	High	High	High	High	High	High	High	High
P23591	9	ENSMUSG00000022570	Tsta3	GDP-L-fucose synthase OS=Mus musculus OX=10090 GN=Tsta3 PE=1 SV=3	0.667	0.977	0.00300983	0.68412	1.313e+07	9.75583e+06	8.93745e+06	1.294e+07	1.38453e+07	6.60907e+06	1.49131e+07	1.65045e+07	1.41318e+07	1.57781e+07	1.7325e+07	1.57664e+07	1.18356e+07	1.36874e+07	1.4522e+07	1.15974e+07	1.17785e+07	1.23055e+07	1.41218e+07	1.29902e+07	1.5486e+07	1.76816e+07	1.28101e+07	1.49969e+07	High	Peak Found	High	High	High	High	High	High	High	High	High	High	High	High	High	High	High
P68368	6	ENSMUSG00000026202	Tuba4a	Tubulin alpha-4A chain OS=Mus musculus OX=10090 GN=Tuba4a PE=1 SV=1	0.569	0.784	2.59251e-06	0.0815258	7.87776e+07	7.23524e+07	9.01558e+07	9.91574e+07	9.40057e+07	9.30016e+07	5.54816e+07	4.44346e+07	6.18545e+07	6.00327e+07	6.35994e+07	5.58167e+07	1.12121e+08	1.19222e+08	1.11333e+08	1.01291e+08	1.21777e+08	1.25339e+08	6.73474e+07	5.99941e+07	6.36392e+07	7.55009e+07	9.57656e+07	7.16359e+07	High	High	High	High	High	High	High	High	High	High	High	High	High	High	High	High	High
Q9ERD7	6	ENSMUSG00000062380	Tubb3	Tubulin beta-3 chain OS=Mus musculus OX=10090 GN=Tubb3 PE=1 SV=1	0.689	0.726	0.00201922	0.0201464	3.33227e+07	2.59828e+07	2.84647e+07	2.95251e+07	3.75859e+07	2.62943e+07	4.2451e+07	3.7895e+07	4.07759e+07	3.64389e+07	4.60362e+07	3.47886e+07	4.83783e+07	3.90712e+07	4.00306e+07	4.67371e+07	4.20875e+07	4.00336e+07	5.4159e+07	5.40967e+07	6.04047e+07	5.81407e+07	6.89737e+07	6.92508e+07	High	High	High	High	High	High	High	High	High	High	High	High	High	High	High	High	High
Q9D6F9	5	ENSMUSG00000062591	Tubb4a	Tubulin beta-4A chain OS=Mus musculus OX=10090 GN=Tubb4a PE=1 SV=3	0.881	0.607	0.308793	0.000242481	4.23884e+07	3.87603e+07	4.31417e+07	4.31954e+07	5.35506e+07	6.01575e+07	3.04995e+07	2.4832e+07	3.02811e+07	2.96588e+07	3.29419e+07	2.04341e+07	9.84579e+07	5.18483e+07	5.96704e+07	6.21447e+07	8.24892e+07	5.3993e+07	3.85685e+07	2.64953e+07	4.24977e+07	4.53566e+07	5.42162e+07	3.90801e+07	High	High	High	High	High	High	High	Peak Found	High	Peak Found	Peak Found	Peak Found	High	High	High	High	High
P99024	5	ENSMUSG00000001525	Tubb5	Tubulin beta-5 chain OS=Mus musculus OX=10090 GN=Tubb5 PE=1 SV=1	0.654	0.82	0.000418308	0.159153	3.0358e+08	3.06736e+08	3.57088e+08	3.79631e+08	3.4684e+08	3.56987e+08	3.53917e+08	3.26506e+08	3.66296e+08	3.39742e+08	3.2768e+08	2.9371e+08	4.80353e+08	4.36917e+08	3.82323e+08	3.68893e+08	5.55665e+08	4.14868e+08	3.97989e+08	3.57313e+08	3.45484e+08	3.93993e+08	6.21489e+08	4.60956e+08	High	High	High	High	High	High	High	High	High	High	High	High	High	High	High	High	High
Q921G8	4	ENSMUSG00000025474	Tubgcp2	Gamma-tubulin complex component 2 OS=Mus musculus OX=10090 GN=Tubgcp2 PE=1 SV=2	1.132	100	0.690175	1e-17	67076.4	84391.3	117603	135361	79040.9	138700			180771				227717	95641.2	103287	100298		123283							Peak Found	Peak Found	Peak Found	Peak Found	Peak Found	High	Not Found	Not Found	High	Not Found	Not Found	Not Found	Peak Found	Peak Found	Peak Found	Peak Found	Not Found
P97493	2	ENSMUSG00000005354	Txn2	Thioredoxin, mitochondrial OS=Mus musculus OX=10090 GN=Txn2 PE=1 SV=1	0.604	0.656	0.0248777	0.00433138	703456	665188	1.4014e+06	745401		1.49481e+06	3.05878e+06	1.71038e+06	4.14439e+06	2.7067e+06	2.44847e+06	1.87215e+06	2.40371e+06	954957	789213	1.29175e+06	1.11511e+06	887631	4.11111e+06	4.29712e+06	3.87694e+06	3.10275e+06	9.80197e+06	4.77654e+06	Peak Found	High	High	Peak Found	Not Found	High	High	Peak Found	High	High	High	Peak Found	High	High	Peak Found	High	Peak Found
Q8R1K1	2	ENSMUSG00000041765	Ubac2	Ubiquitin-associated domain-containing protein 2 OS=Mus musculus OX=10090 GN=Ubac2 PE=1 SV=1	100	0.01	1e-17	1e-17	398989	502714	415974			565564						456294							0			95805.2	296895	374034	High	Peak Found	High	Not Found	Not Found	Peak Found	Not Found	High	Not Found	Not Found	Not Found	Peak Found	Not Found	Not Found	Not Found	Not Found	Not Found
P62838	3	ENSMUSG00000091896	Ube2d2	Ubiquitin-conjugating enzyme E2 D2 OS=Mus musculus OX=10090 GN=Ube2d2 PE=1 SV=1	1.367	1.24	0.0442945	0.214051	4.38574e+06	6.7901e+06	5.79382e+06	3.9611e+06	3.55391e+06	6.93659e+06	3.52471e+06	4.10234e+06	3.25191e+06	4.36368e+06	3.51684e+06	3.83163e+06	4.95886e+06	2.90849e+06	4.14244e+06	6.06212e+06	2.48018e+06	3.89272e+06	3.74353e+06	3.18944e+06	3.16225e+06	3.38057e+06	2.54371e+06	2.61652e+06	High	High	High	High	High	High	High	High	High	High	High	High	High	High	High	High	High
P63280	4	ENSMUSG00000015120	Ube2i	SUMO-conjugating enzyme UBC9 OS=Mus musculus OX=10090 GN=Ube2i PE=1 SV=1	2.15	0.85	4.30967e-07	0.41319	5.21013e+06	9.32983e+06	8.8128e+06	1.40687e+06	1.89658e+06	1.0168e+07	627275	780099	1.02168e+06	220192	635573	414825	5.98928e+06	1.99083e+06	2.85e+06	8.35171e+06	1.89114e+06	2.0763e+06	3.17652e+06	1.04957e+06	874659	795888	912617	302625	High	High	High	Peak Found	Peak Found	High	Peak Found	Peak Found	Peak Found	Peak Found	Peak Found	Peak Found	High	Peak Found	High	High	Peak Found
P61087	4	ENSMUSG00000029203	Ube2k	Ubiquitin-conjugating enzyme E2 K OS=Mus musculus OX=10090 GN=Ube2k PE=1 SV=3	1.877	0.932	0.00414731	0.715867	1.05393e+06	1.69155e+06	2.15378e+06	590686	553438	2.37098e+06	640584	530297	560898	668655	485448	602273	2.12817e+06	557161	634610	1.93626e+06	341088	648083	6.24537e+06	832940	654485	618788	469059	506791	High	High	High	High	Peak Found	High	Peak Found	Peak Found	Peak Found	Peak Found	Peak Found	Peak Found	High	Peak Found	High	High	Peak Found
P61089	8	ENSMUSG00000074781	Ube2n	Ubiquitin-conjugating enzyme E2 N OS=Mus musculus OX=10090 GN=Ube2n PE=1 SV=1	1.422	1.014	0.00462814	0.997194	2.92138e+07	3.66941e+07	3.83608e+07	1.59731e+07	1.90226e+07	3.89447e+07	2.08422e+07	2.27733e+07	2.61147e+07	1.8769e+07	1.89815e+07	1.81322e+07	3.8299e+07	2.20178e+07	1.88184e+07	3.71569e+07	1.62413e+07	1.89208e+07	2.94848e+07	2.82791e+07	2.47808e+07	2.08644e+07	2.34233e+07	2.14107e+07	High	High	High	High	High	High	High	High	High	High	High	High	High	High	High	High	High
O08759	8	ENSMUSG00000025326	Ube3a	Ubiquitin-protein ligase E3A OS=Mus musculus OX=10090 GN=Ube3a PE=1 SV=2	0.927	0.612	0.689817	0.0200176	1.28754e+06	7.78893e+06	928290	1.93552e+06	1.15074e+06	1.52286e+06	1.62522e+06	735698	432011	726038	1.78319e+06	1.52544e+06	2.44038e+06	1.13982e+06	2.21492e+06	1.19918e+06	1.74519e+06	2.24306e+06	730390	578439	1.01898e+06	697952	1.88711e+06	1.2889e+06	High	High	Peak Found	High	High	High	Peak Found	High	Peak Found	High	Peak Found	Peak Found	High	High	High	High	Peak Found
Q811S7	3	ENSMUSG00000009741	Ubp1	Upstream-binding protein 1 OS=Mus musculus OX=10090 GN=Ubp1 PE=1 SV=1	0.01	0.699	1e-17	0.0709602		294176			284412		629521	857593	891866	1.06081e+06	1.2037e+06	897101	640959	637363	520386		583414	413944	1.0397e+06	1.40027e+06	1.56211e+06	1.5271e+06	1.29337e+06	1.14053e+06	Not Found	Peak Found	Not Found	Not Found	Peak Found	Not Found	Peak Found	High	High	Peak Found	High	High	High	High	Peak Found	Not Found	Peak Found
Q9JKB1	6	ENSMUSG00000022111	Uchl3	Ubiquitin carboxyl-terminal hydrolase isozyme L3 OS=Mus musculus OX=10090 GN=Uchl3 PE=1 SV=2	1.427	0.913	0.0216942	0.347973	2.71585e+06	3.73712e+06	3.74903e+06	1.58939e+06	1.39044e+06	3.62541e+06	7.11774e+06	1.4752e+07	4.73998e+06	1.15892e+07	2.72599e+07	4.69787e+06	4.34974e+06	6.30599e+06	5.65999e+06	7.68365e+06	3.11452e+06	1.09822e+07	9.71231e+06	7.31147e+06	7.11765e+06	5.04698e+06	1.75848e+07	8.27857e+06	High	High	High	High	Peak Found	High	High	Peak Found	Peak Found	High	Peak Found	Peak Found	High	High	Peak Found	High	Peak Found
Q9CR09	2	ENSMUSG00000062963	Ufc1	Ubiquitin-fold modifier-conjugating enzyme 1 OS=Mus musculus OX=10090 GN=Ufc1 PE=1 SV=1	2.108	1.112	0.000605521	0.58741	1.11326e+06	1.92752e+06	2.03117e+06		490099	1.89665e+06	1.12175e+06	1.13199e+06	1.14611e+06	754333	585857	1.16514e+06	1.3651e+06	404895	422526	1.38937e+06	269206	510051	1.54225e+06	1.43417e+06	663407	498358	818517	566022	Peak Found	High	High	Not Found	Peak Found	High	Peak Found	Peak Found	Peak Found	Peak Found	Peak Found	High	High	Peak Found	Peak Found	Peak Found	Peak Found
Q8R1I1	3	ENSMUSG00000059534	Uqcr10	Cytochrome b-c1 complex subunit 9 OS=Mus musculus OX=10090 GN=Uqcr10 PE=1 SV=1	0.445	0.537	0.00437596	3.20767e-05	233924	470343	869058	130463	154866	864512	2.77596e+06	3.79382e+06	4.47578e+06	3.21963e+06	2.63028e+06	2.36567e+06	764170	273933	216946	393245	259903	764597	7.4013e+06	6.55618e+06	3.30469e+06	2.70833e+06	6.39721e+06	3.78456e+06	Peak Found	Peak Found	High	Peak Found	Peak Found	High	High	High	High	High	High	High	High	High	High	High	Peak Found
Q9D855	7	ENSMUSG00000021520	Uqcrb	Cytochrome b-c1 complex subunit 7 OS=Mus musculus OX=10090 GN=Uqcrb PE=1 SV=3	1.884	0.638	0.00019926	0.000394384	4.45238e+06	5.08998e+06	6.25136e+06	1.31155e+06	2.60053e+06	4.84858e+06	2.17915e+07	2.33165e+07	3.45092e+07	2.19415e+07	1.64597e+07	1.62e+07	7.96828e+06	2.13668e+06	2.05234e+06	6.80511e+06	1.78121e+06	1.4833e+06	5.58505e+07	5.67196e+07	1.9247e+07	1.6556e+07	4.21101e+07	1.91842e+07	High	Peak Found	High	Peak Found	High	High	High	High	High	High	High	High	High	High	Peak Found	High	Peak Found
Q9DB77	20	ENSMUSG00000030884	Uqcrc2	Cytochrome b-c1 complex subunit 2, mitochondrial OS=Mus musculus OX=10090 GN=Uqcrc2 PE=1 SV=1	0.761	0.853	0.0242631	0.266664	4.52772e+07	4.28272e+07	4.38968e+07	4.19707e+07	4.84037e+07	3.59301e+07	3.36402e+08	3.51463e+08	3.48117e+08	2.89604e+08	3.0695e+08	2.52556e+08	7.05126e+07	6.41581e+07	5.26128e+07	5.22283e+07	4.45741e+07	5.37146e+07	3.90492e+08	4.15302e+08	3.40931e+08	3.31285e+08	3.15154e+08	3.79467e+08	High	High	High	High	High	High	High	High	High	High	High	High	High	High	High	High	High
P99028	2	ENSMUSG00000063882	Uqcrh	Cytochrome b-c1 complex subunit 6, mitochondrial OS=Mus musculus OX=10090 GN=Uqcrh PE=1 SV=2	1	0.393	1	5.29217e-05			179518			227792	247079		744912	269023	335766	466940	315170			173841			1.17603e+06	1.75204e+06	488393	365990	2.01253e+06	515873	Not Found	Not Found	Peak Found	Not Found	Not Found	Peak Found	Peak Found	Not Found	High	Peak Found	Peak Found	Peak Found	Peak Found	Not Found	Not Found	Peak Found	Not Found
Q9CQ69	4	ENSMUSG00000044894	Uqcrq	Cytochrome b-c1 complex subunit 8 OS=Mus musculus OX=10090 GN=Uqcrq PE=1 SV=3	2.265	0.68	0.00020231	0.00243085	1.11302e+06	1.40934e+06	1.60288e+06	308338	510552	1.52363e+06	6.53748e+06	6.63137e+06	9.57447e+06	5.01438e+06	5.15462e+06	4.74805e+06	2.28116e+06	448416	560566	1.97133e+06	214987	633583	1.61492e+07	1.38704e+07	5.38566e+06	4.70321e+06	1.00571e+07	4.94907e+06	Peak Found	Peak Found	High	Peak Found	High	Peak Found	High	High	High	High	High	High	High	Peak Found	Peak Found	High	Peak Found
Q9Z1Z0	19	ENSMUSG00000029407	Uso1	General vesicular transport factor p115 OS=Mus musculus OX=10090 GN=Uso1 PE=1 SV=2	1.086	1.301	0.498981	0.0465647	2.0526e+07	1.95591e+07	1.27974e+07	1.93723e+07	1.76521e+07	1.70595e+07	2.23179e+07	2.13618e+07	2.4195e+07	2.47325e+07	1.93965e+07	2.34111e+07	1.63765e+07	1.77352e+07	1.64982e+07	1.57967e+07	1.74835e+07	2.03115e+07	2.26443e+07	1.86053e+07	2.19563e+07	2.0401e+07	2.32382e+07	1.71727e+07	High	High	High	High	High	High	High	High	High	High	High	High	High	High	High	High	High
Q80WQ2	2	ENSMUSG00000010936	Vac14	Protein VAC14 homolog OS=Mus musculus OX=10090 GN=Vac14 PE=1 SV=1	100	100	1e-17	1e-17		113891	211857	107572		161876	124349		85397.1	435678	402222								0						Not Found	High	High	Peak Found	Not Found	Peak Found	Peak Found	Not Found	Peak Found	Peak Found	Peak Found	Not Found	Not Found	Not Found	Not Found	Not Found	Not Found
P63044	4	ENSMUSG00000020894	Vamp2	Vesicle-associated membrane protein 2 OS=Mus musculus OX=10090 GN=Vamp2 PE=1 SV=2	1.723	1.336	0.00027943	0.0865452	5.02203e+06	5.15683e+06	7.33262e+06	3.09535e+06	4.41036e+06	7.56659e+06	2.40907e+06	1.21129e+06	1.75619e+06	1.86176e+06	1.57584e+06	1.69101e+06	6.93728e+06	2.91236e+06	4.20066e+06	6.12299e+06	3.09533e+06	4.44049e+06	1.76505e+06	1.0156e+06	2.38935e+06	1.00116e+06	1.56194e+06	641014	High	High	High	High	High	High	High	Peak Found	High	High	High	High	High	High	High	High	High
O70480	2	ENSMUSG00000026696	Vamp4	Vesicle-associated membrane protein 4 OS=Mus musculus OX=10090 GN=Vamp4 PE=1 SV=1	0.062	1	1e-17	0.985579			280982	732124		1.31037e+06				197370			2.13284e+06	686930	734058	1.28259e+06	286376	889910	6.0127e+06	241629					Not Found	High	Peak Found	Peak Found	Not Found	High	Not Found	Not Found	Not Found	Peak Found	Not Found	Not Found	High	High	High	High	Peak Found
Q80TB8	14	ENSMUSG00000046844	Vat1l	Synaptic vesicle membrane protein VAT-1 homolog-like OS=Mus musculus OX=10090 GN=Vat1l PE=1 SV=2	1.172	1.642	0.202906	0.00210083	3.03019e+07	2.5519e+07	2.02019e+07	2.50289e+07	2.62473e+07	2.75047e+07	7.38242e+06	4.4421e+06	4.87326e+06	4.82188e+06	4.71084e+06	6.32853e+06	2.83829e+07	2.49489e+07	2.83172e+07	2.24354e+07	2.66286e+07	2.3821e+07	4.94686e+06	2.94885e+06	7.17757e+06	6.40306e+06	2.82501e+06	3.252e+06	High	High	High	High	High	High	High	High	High	High	High	High	High	High	High	High	High
P61759	3	ENSMUSG00000031197	Vbp1	Prefoldin subunit 3 OS=Mus musculus OX=10090 GN=Vbp1 PE=1 SV=2	1.82	1.16	0.0227171	0.565096	778907	1.13141e+06	1.35859e+06	171940	214406	614942	706910	526843	559474	428710	289677	427356	792292	104985	163794	594865	306292	169636	594302	505226		441140	889120	185402	High	High	High	Peak Found	Peak Found	High	Peak Found	Peak Found	Peak Found	Peak Found	Peak Found	Peak Found	High	Peak Found	Peak Found	Peak Found	Peak Found
P29533	2	ENSMUSG00000027962	Vcam1	Vascular cell adhesion protein 1 OS=Mus musculus OX=10090 GN=Vcam1 PE=1 SV=1	0.526	1.411	0.00631847	0.287885	154595	354815	145482	524824	229994	526545	95183.6	151931	107924	215794	118438	145508	559546	578596	544794	181882	946824	637021	3.44866e+06	159617	112106	299817	146954		Peak Found	Peak Found	High	High	Peak Found	Peak Found	Peak Found	Peak Found	Peak Found	Peak Found	Peak Found	Peak Found	High	High	High	Peak Found	High
Q64727	17	ENSMUSG00000021823	Vcl	Vinculin OS=Mus musculus OX=10090 GN=Vcl PE=1 SV=4	1.395	1.04	0.0252263	0.891348	9.25434e+06	9.91894e+06	1.14515e+07	6.56408e+06	6.46507e+06	1.17585e+07	4.67594e+06	4.14471e+06	4.46749e+06	5.14224e+06	4.07443e+06	4.16099e+06	1.00224e+07	5.9975e+06	5.69944e+06	1.10681e+07	4.67399e+06	7.27699e+06	5.78657e+06	4.1602e+06	4.64191e+06	3.86933e+06	5.02251e+06	3.61382e+06	High	High	High	High	High	High	High	High	High	High	Peak Found	Peak Found	High	High	High	High	High
Q60930	13	ENSMUSG00000021771	Vdac2	Voltage-dependent anion-selective channel protein 2 OS=Mus musculus OX=10090 GN=Vdac2 PE=1 SV=2	0.759	0.976	0.0227461	0.92591	6.76884e+07	6.08423e+07	66708017	6.90843e+07	8.50191e+07	5.60811e+07	6.13161e+08	5.99571e+08	5.20633e+08	4.94179e+08	5.77802e+08	4.68112e+08	8.63807e+07	1.05625e+08	8.11773e+07	6.97569e+07	8.8792e+07	8.71233e+07	5.40969e+08	5.68512e+08	5.35622e+08	5.48248e+08	4.7953e+08	5.74011e+08	High	High	High	High	High	High	High	High	High	High	High	High	High	High	High	High	High
Q60931	11	ENSMUSG00000008892	Vdac3	Voltage-dependent anion-selective channel protein 3 OS=Mus musculus OX=10090 GN=Vdac3 PE=1 SV=1	0.651	0.986	0.00145029	0.983713	6.80387e+06	9.8991e+06	1.03005e+07	9.16769e+06	7.54297e+06	1.02174e+07	7.68505e+07	6.57841e+07	7.52252e+07	6.55592e+07	8.1181e+07	7.18309e+07	2.0363e+07	1.97557e+07	1.09885e+07	1.76084e+07	1.2496e+07	1.16344e+07	5.90913e+07	6.53993e+07	6.8978e+07	6.37896e+07	6.61244e+07	6.68197e+07	High	High	High	High	High	High	High	High	High	High	High	High	High	High	High	High	High
P20152	34	ENSMUSG00000026728	Vim	Vimentin OS=Mus musculus OX=10090 GN=Vim PE=1 SV=3	1.328	0.876	0.0143467	0.27326	1.90492e+08	2.00923e+08	2.44932e+08	2.5969e+08	2.07841e+08	2.56589e+08	3.53182e+07	1.75841e+07	2.4323e+07	2.90452e+07	2.00039e+07	1.87338e+07	2.85932e+08	1.80436e+08	1.38866e+08	2.9555e+08	1.622e+08	1.53482e+08	2.60962e+07	2.03374e+07	6.03688e+07	8.10263e+07	2.24017e+07	1.97213e+07	High	High	High	High	High	High	High	High	High	High	High	High	High	High	High	High	High
Q9CQ80	3	ENSMUSG00000078656	Vps25	Vacuolar protein-sorting-associated protein 25 OS=Mus musculus OX=10090 GN=Vps25 PE=1 SV=1	1.639	0.83	0.0223568	0.289263	1.33001e+06	1.55389e+06	1.99228e+06	674417	940641	2.13783e+06	1.24927e+06	1.44121e+06	1.37158e+06	978080	471097	987313	2.17334e+06	989113	747513	2.06915e+06	374019	510648	6.86378e+06	1.68822e+06	1.79095e+06	1.16635e+06	950690	1.60027e+06	Peak Found	Peak Found	High	Peak Found	Peak Found	High	Peak Found	Peak Found	Peak Found	Peak Found	Peak Found	High	High	Peak Found	Peak Found	High	Peak Found
Q8VEJ9	3	ENSMUSG00000031913	Vps4a	Vacuolar protein sorting-associated protein 4A OS=Mus musculus OX=10090 GN=Vps4a PE=1 SV=1	5.3	1.031	9.83658e-14	0.812249	352871	857883	1.31183e+06	319674	131885	199996	1.41912e+06	1.22404e+06	1.54117e+06	1.81565e+06	1.45458e+06	1.27186e+06		120952	702511	1.24953e+06	1.78512e+06		1.38477e+06	1.18119e+06	1.49555e+06	1.17821e+06	171685	1.41025e+06	Peak Found	Peak Found	Peak Found	Peak Found	Peak Found	Peak Found	Peak Found	High	High	High	High	Peak Found	High	Peak Found	High	Peak Found	Peak Found
Q9CR26	3	ENSMUSG00000019868	Vta1	Vacuolar protein sorting-associated protein VTA1 homolog OS=Mus musculus OX=10090 GN=Vta1 PE=1 SV=1	1.606	0.938	0.0291893	0.713182	1.29539e+06	2.07687e+06	1.63673e+06	840876	741852	1.79311e+06	1.73661e+06	1.39797e+06	1.59456e+06	1.60047e+06	1.31738e+06	1.83755e+06	1.47068e+06	767473	897122	1.59841e+06	392448	769254	2.55669e+06	2.54769e+06	1.41815e+06	1.2417e+06	2.11553e+06	1.39394e+06	High	High	High	Peak Found	Peak Found	High	High	High	High	Peak Found	High	High	High	Peak Found	High	High	Peak Found
P29788	6	ENSMUSG00000017344	Vtn	Vitronectin OS=Mus musculus OX=10090 GN=Vtn PE=1 SV=2	1.446	1.982	0.060757	2.55681e-05	1.54734e+06	1.58882e+06	1.08673e+06	2.76429e+06	2.72439e+06	1.60222e+06	3.59554e+06	5.68931e+06	3.35456e+06	6.45376e+06	9.18537e+06	6.39274e+06	1.09164e+06	1.38309e+06	1.03661e+06	1.07436e+06	1.15481e+06	1.38766e+06	2.02441e+06	1.64918e+06	2.69531e+06	2.85356e+06	1.46714e+06	3.4437e+06	Peak Found	Peak Found	Peak Found	Peak Found	Peak Found	Peak Found	High	High	High	High	High	High	Peak Found	Peak Found	Peak Found	Peak Found	Peak Found
Q9CYK1	4	ENSMUSG00000004233	Wars2	Tryptophan--tRNA ligase, mitochondrial OS=Mus musculus OX=10090 GN=Wars2 PE=1 SV=2	0.651	0.697	0.104748	0.0416012	294201	195666	244031	251899	482133		1.58971e+06	1.41187e+06	1.66551e+06	771197	1.02088e+06	1.0328e+06	449024	513903	370957	389472	453827	494536	2.20424e+06	2.25394e+06	1.26603e+06	1.01267e+06	1.75701e+06	2.0836e+06	Peak Found	Peak Found	Peak Found	Peak Found	Peak Found	Not Found	High	High	High	Peak Found	Peak Found	Peak Found	Peak Found	Peak Found	Peak Found	Peak Found	Peak Found
Q6P1B1	16	ENSMUSG00000025027	Xpnpep1	Xaa-Pro aminopeptidase 1 OS=Mus musculus OX=10090 GN=Xpnpep1 PE=1 SV=1	1.249	1.364	0.0720658	0.0163613	1.90995e+07	2.13604e+07	1.87409e+07	2.50429e+07	2.51741e+07	2.5582e+07	2.22706e+07	2.76146e+07	1.89734e+07	3.61801e+07	3.32722e+07	4.11577e+07	1.79717e+07	1.98507e+07	2.01462e+07	1.70091e+07	1.65246e+07	1.6566e+07	2.25363e+07	2.69268e+07	2.5335e+07	2.57902e+07	1.89054e+07	2.57225e+07	High	High	High	High	High	High	High	High	High	High	High	High	High	High	High	High	High
P62960	11	ENSMUSG00000028639	Ybx1	Y-box-binding protein 1 OS=Mus musculus OX=10090 GN=Ybx1 PE=1 SV=3	1.148	1.38	0.316405	0.0178255	1.31995e+07	1.29061e+07	1.1214e+07	1.67548e+07	1.37328e+07	1.15122e+07	1.84907e+07	1.9446e+07	2.35527e+07	2.00437e+07	2.03101e+07	2.56067e+07	7.74921e+06	1.35952e+07	1.23638e+07	9.98712e+06	1.20746e+07	1.57304e+07	1.60129e+07	1.696e+07	1.52208e+07	1.68841e+07	1.27326e+07	1.66827e+07	High	High	High	High	High	High	High	High	High	High	High	High	High	High	High	High	High
Q3UDR8	2	ENSMUSG00000071074	Yipf3	Protein YIPF3 OS=Mus musculus OX=10090 GN=Yipf3 PE=1 SV=1	0.062	1.169	1e-17	0.612814	148994	129781			258235		252854	216199	246564	255372	214960	359570		335866	358435	184024	404759	398047	1.68113e+06	238176	91203.4	231299	199148	308021	Peak Found	Peak Found	Not Found	High	Peak Found	Not Found	Peak Found	Peak Found	Peak Found	High	Peak Found	Peak Found	Not Found	High	High	Peak Found	High
Q9CQV8	7	ENSMUSG00000018326	Ywhab	14-3-3 protein beta/alpha OS=Mus musculus OX=10090 GN=Ywhab PE=1 SV=3	1.478	0.98	0.0021325	0.756796	2.58237e+07	2.82701e+07	2.78779e+07	1.12808e+07	1.19659e+07	2.90926e+07	1.51517e+07	1.38949e+07	1.90014e+07	1.69923e+07	1.14927e+07	1.59485e+07	3.18516e+07	1.20865e+07	1.27801e+07	2.87967e+07	1.07164e+07	1.31385e+07	2.7523e+07	2.72812e+07	1.55419e+07	1.17648e+07	2.23764e+07	1.33567e+07	High	High	High	High	High	High	High	High	High	High	High	High	High	High	High	High	High
P62259	19	ENSMUSG00000020849	Ywhae	14-3-3 protein epsilon OS=Mus musculus OX=10090 GN=Ywhae PE=1 SV=1	1.524	0.962	0.000309264	0.83616	2.52792e+08	2.79062e+08	3.00566e+08	1.13678e+08	1.18025e+08	2.58886e+08	1.53026e+08	1.67581e+08	1.97825e+08	1.64849e+08	1.23169e+08	1.97065e+08	2.57141e+08	1.15597e+08	9.70027e+07	2.41897e+08	1.02508e+08	1.27086e+08	2.35975e+08	2.5674e+08	1.37911e+08	1.10635e+08	2.11529e+08	1.39325e+08	High	High	High	High	High	High	High	High	High	High	High	High	High	High	High	High	High
P61982	9	ENSMUSG00000051391	Ywhag	14-3-3 protein gamma OS=Mus musculus OX=10090 GN=Ywhag PE=1 SV=2	1.798	1.242	2.65343e-06	0.137439	2.30009e+07	2.52847e+07	2.64182e+07	1.04205e+07	1.09475e+07	2.61902e+07	1.02922e+07	8.74165e+06	1.31911e+07	1.25711e+07	8.34068e+06	1.2703e+07	2.5916e+07	8.59298e+06	9.41487e+06	2.1251e+07	8.55961e+06	1.01271e+07	1.61636e+07	1.48142e+07	9.27121e+06	6.22727e+06	1.3718e+07	7.54094e+06	High	High	High	High	High	High	High	High	High	High	High	High	High	High	High	High	High
P68510	8	ENSMUSG00000018965	Ywhah	14-3-3 protein eta OS=Mus musculus OX=10090 GN=Ywhah PE=1 SV=2	1.935	1.025	2.18146e-05	0.979434	7.99413e+06	7.95917e+06	7.72096e+06	2.82271e+06	3.00587e+06	7.5919e+06	2.3528e+06	3.82795e+06	2.60021e+06	5.04881e+06	3.78122e+06	2.73747e+06	9.2571e+06	2.94332e+06	3.23582e+06	7.90048e+06	2.90023e+06	4.12761e+06	3.74938e+06	4.21922e+06	2.58733e+06	1.96341e+06	3.67165e+06	2.17448e+06	High	High	High	High	High	High	Peak Found	High	High	High	High	High	High	High	Peak Found	High	Peak Found
P68254	10	ENSMUSG00000076432	Ywhaq	14-3-3 protein theta OS=Mus musculus OX=10090 GN=Ywhaq PE=1 SV=1	1.331	0.86	0.01937	0.191855	3.14019e+07	3.04506e+07	3.34675e+07	1.31648e+07	1.43811e+07	3.28418e+07	1.85892e+07	1.2397e+07	1.82361e+07	1.87779e+07	1.32947e+07	1.67577e+07	3.79207e+07	1.64332e+07	1.59305e+07	2.95153e+07	1.60885e+07	1.83208e+07	3.28841e+07	3.07432e+07	1.76433e+07	1.49665e+07	3.3441e+07	1.53328e+07	High	High	High	High	High	High	High	High	High	High	High	High	High	High	High	High	High
P63101	14	ENSMUSG00000022285	Ywhaz	14-3-3 protein zeta/delta OS=Mus musculus OX=10090 GN=Ywhaz PE=1 SV=1	1.457	0.837	0.00122787	0.209459	1.26388e+08	1.45035e+08	140139820	5.45004e+07	5.31014e+07	1.37302e+08	6.73061e+07	6.13673e+07	8.48521e+07	7.44491e+07	5.38243e+07	7.49153e+07	1.45667e+08	5.47085e+07	5.1617e+07	1.22523e+08	5.36674e+07	6.17858e+07	1.31189e+08	1.25662e+08	7.15362e+07	4.80836e+07	1.13225e+08	5.62683e+07	High	High	High	High	High	High	High	High	High	High	High	High	High	High	High	High	High
Q08376	2	ENSMUSG00000049672	Zbtb14	Zinc finger and BTB domain-containing protein 14 OS=Mus musculus OX=10090 GN=Zbtb14 PE=2 SV=1	0.442	0.01	0.004776	1e-17	125279		145885	239243	299697	229978							456750	224783	352229	198337	637689	228183	2.09797e+06		165479	269797		271646	Peak Found	Not Found	Peak Found	High	Peak Found	High	Not Found	Not Found	Not Found	Not Found	Not Found	Not Found	Peak Found	High	High	High	Peak Found
Q5F293	2	ENSMUSG00000018750	Zbtb4	Zinc finger and BTB domain-containing protein 4 OS=Mus musculus OX=10090 GN=Zbtb4 PE=2 SV=1	0.098	1.02	1e-17	0.958451				727198	989650	383330	609438	120507			274729	243872	410310	411010	299743	751789	345455	244468	2.46277e+06	230655	186856	198839	281668	170231	Not Found	Not Found	Not Found	High	High	Peak Found	Peak Found	Peak Found	Not Found	Not Found	Peak Found	Peak Found	Peak Found	High	High	Peak Found	Peak Found
Q91VN1	5	ENSMUSG00000051469	Znf24	Zinc finger protein 24 OS=Mus musculus OX=10090 GN=Znf24 PE=1 SV=1	0.711	0.604	0.0385384	0.0132607	2.32491e+06	2.49645e+06	1.98514e+06	3.60339e+06	2.07134e+06	2.9316e+06	877960	977227	725346	276725	855940	850626	4.66423e+06	3.91263e+06	2.80795e+06	2.72991e+06	3.67679e+06	2.36468e+06	2.01562e+07	697041	813477	1.09349e+06	951912	1.7814e+06	High	High	High	High	High	High	Peak Found	Peak Found	Peak Found	Peak Found	Peak Found	Peak Found	High	High	High	High	High
Q8VD12	7	ENSMUSG00000000552	Znf385a	Zinc finger protein 385A OS=Mus musculus OX=10090 GN=Znf385a PE=1 SV=2	1.604	1.127	0.00166312	0.533252	7.47041e+06	1.14563e+07	1.1985e+07	5.15044e+06	5.72953e+06	1.08567e+07	2.28191e+06	2.92403e+06	2.93277e+06	2.65436e+06	2.7458e+06	3.47573e+06	9.68338e+06	6.15234e+06	6.29357e+06	1.08499e+07	4.64834e+06	6.05372e+06	4.36812e+07	1.69047e+06	2.71439e+06	1.987e+06	3.30026e+06	1.7615e+06	High	High	High	High	High	High	Peak Found	Peak Found	High	Peak Found	Peak Found	Peak Found	High	High	High	High	High
Q8BXJ8	2	ENSMUSG00000027016	Znf385b	Zinc finger protein 385B OS=Mus musculus OX=10090 GN=Znf385b PE=2 SV=1	1.642		0.0207061		1.21461e+06	1.35432e+06	1.34412e+06	765630	955048	638052							341032	812628	850431	877146	505630	396324	3.78319e+06						Peak Found	Peak Found	High	Peak Found	Peak Found	High	Not Found	Not Found	Not Found	Not Found	Not Found	Not Found	Peak Found	Peak Found	Peak Found	Peak Found	Peak Found
Q80X32	4	ENSMUSG00000045767		UPF0461 protein C5orf24 homolog OS=Mus musculus OX=10090 PE=2 SV=1	1.485	1.077	0.0349738	0.81093	3.32632e+06	3.18723e+06	3.372e+06	2.36155e+06	1.12283e+06	2.84185e+06	72181.9	286751	226789	315021	326590	256240	1.89377e+06	1.59503e+06	1.9642e+06	2.70104e+06	1.54327e+06	1.14814e+06	1.08455e+07	391139	107545	367691	611652	46519.2	High	High	High	High	Peak Found	High	Peak Found	Peak Found	Peak Found	Peak Found	Peak Found	Peak Found	High	Peak Found	High	High	Peak Found
[truncated: 7 more columns]
